# Supplementary material for: eIF4A supports an oncogenic translation program in pancreatic ductal adenocarcinoma
Source: Nat Commun. 2019 Nov 13;10:5151. doi: 10.1038/s41467-019-13086-5 (PMC6853918; doi:10.1038/s41467-019-13086-5)
Supplement: Supplementary file 3 — Supplementary Data 1 [file 41467_2019_13086_MOESM3_ESM.xlsx]

## Sheet: translationUp
Gene Symbol	apvSlope	apvEff	apvRvmP	apvRvmPAdj
Hist1h2bf	1.7242	1.79581	0.000400912	0.12498
Wnk2	-0.805017	0.744735	0.000981523	0.145248
Fam71f2	-0.788799	1.3625	0.00139727	0.157146
Gjb5	-0.182798	0.690667	0.00247791	0.196339
Bsn	-0.106719	0.633193	0.00258795	0.198766
Impg2	-0.0790036	0.823885	0.00276667	0.205668
Sncb	0.649408	1.41279	0.00287835	0.208004
4930432K21Rik	-0.422826	1.14324	0.00408913	0.249002

## Sheet: translationDown
Gene ID	apvSlope	apvEff	apvRvmP	apvRvmPAdj
Vegfd	-0.155938	-1.58624	0.000404715	0.12498
Hif3a	-0.359378	-1.03425	0.000497583	0.130449
Dmbt1	-0.639806	-0.865162	0.00127832	0.152439
Slc13a2	-0.0447743	-1.23316	0.00138469	0.157146
Nkx3-1	1.12198	-1.59484	0.00144133	0.157146
Zmynd10	-0.535545	-0.741198	0.00187166	0.178556
Hipk4	0.580646	-0.800269	0.00211795	0.184118
Fosl2	1.79129	-0.896018	0.00218873	0.184118
5031414D18Rik	-0.0274988	-1.1711	0.00219943	0.184118
Slc8a3	0.808765	-1.58367	0.00250397	0.196339
Cd46	0.268541	-1.40267	0.00255377	0.198766
Igf2r	0.126923	-0.605593	0.00274161	0.205137
Pcca	-0.623481	-0.647339	0.00295407	0.209137
6430573F11Rik	1.24301	-1.09522	0.00310315	0.209137
Esr1	0.580118	-0.855663	0.00344596	0.226721
Mkln1	-0.390624	-0.634558	0.00378393	0.240658
Tln1	1.70761	-0.726128	0.00412148	0.249644
