# Supplementary material for: eIF4A supports an oncogenic translation program in pancreatic ductal adenocarcinoma
Source: Nat Commun. 2019 Nov 13;10:5151. doi: 10.1038/s41467-019-13086-5 (PMC6853918; doi:10.1038/s41467-019-13086-5)
Supplement: Supplementary file 4 — Supplementary Data 2 [file 41467_2019_13086_MOESM4_ESM.xlsx]

## Sheet: translationUp
Gene ID	apvSlope	apvEff	apvRvmP	apvRvmPAdj
Chrna2	-0.0653103	1.93073	1.33337e-05	0.0142892
Padi2	-0.362838	1.77728	1.62263e-05	0.0142892
Peg3	0.282812	1.20417	0.000187384	0.0536292
Zfp773	1.74891	2.02881	0.000485422	0.0857565
Klk10	0.657136	1.08407	0.000554147	0.0857565
Prss41	1.20777	1.18791	0.000659601	0.0902373
Ceacam1	-0.950279	0.893418	0.000757571	0.0953298
Slco1a5	0.316792	1.16891	0.000837581	0.0953298
Btbd8	0.49713	0.856333	0.000986186	0.0953298
Tgfbr3	-0.505017	0.886249	0.00101137	0.0953298
Tslp	1.44149	1.42916	0.00104923	0.0953298
Zbtb26	0.318761	0.71927	0.00127239	0.10226
Zfp11	0.0739077	1.0025	0.00127521	0.10226
Vmn2r29	1.38858	1.40135	0.00128076	0.10226
Muc13	1.19065	1.72846	0.00133501	0.102572
Prox1	-0.397932	1.60779	0.00142622	0.103338
Nbeal1	0.285321	0.903033	0.00151882	0.104116
Kcnu1	0.0200806	1.31484	0.00165741	0.106089
Myh10	0.134541	0.703581	0.00165832	0.106089
Amer1	0.504493	0.735953	0.00168854	0.106211
Zfpm2	0.321188	0.712786	0.00172184	0.107167
Wdr5b	0.0705307	0.844664	0.00182109	0.108145
Gimd1	0.533038	0.759139	0.00183265	0.108145
Zfp354c	1.04951	1.0134	0.00184569	0.108356
Plekhh2	0.467106	0.722123	0.00204609	0.115373
Ank3	0.373939	0.674995	0.00205701	0.115373
Mettl4	0.281748	0.802573	0.00210249	0.116277
Nrip1	0.0837129	1.16085	0.0022537	0.11781
Phldb2	0.262979	0.858116	0.00229796	0.117969
Rdh9	0.33821	1.28257	0.00232707	0.11893
Itga2	0.340155	1.00238	0.00236009	0.12007
Kirrel	0.0376995	0.756977	0.00248122	0.122436
Cd1d1	-0.623035	1.02467	0.00256312	0.122994
Dync2h1	0.454635	0.732344	0.00256775	0.122994
Usp9x	0.224632	0.617315	0.00264681	0.125729
Phf8	-0.558007	0.72546	0.00276932	0.127322
Akap17b	0.408233	0.957551	0.00280856	0.128118
Ror1	0.150374	1.02726	0.00280903	0.128118
Hectd1	0.225301	0.656749	0.00284796	0.128781
Zan	1.21974	2.3828	0.0028716	0.128781
Shprh	0.314595	0.665911	0.00291427	0.128781
Cfap70	-0.151611	0.726654	0.00291478	0.128781
Rmi1	0.084778	0.611859	0.00295329	0.128781
Zfp217	-0.121303	0.722012	0.00303954	0.130239
Birc2	0.0738947	0.811739	0.00306443	0.130415
Gpa33	-0.486899	1.15488	0.00308608	0.130707
Lpar5	0.993791	1.03028	0.00311672	0.130707
Pdpr	-0.580725	0.623526	0.0032058	0.133942
Pros1	-0.199679	0.6262	0.00326221	0.13445
Zfp72	-0.203355	0.7971	0.00327346	0.13445
Sema3e	-0.0218939	0.599998	0.00329413	0.13445
Col4a3	0.672959	0.68088	0.00330017	0.13445
Zfp248	0.299579	0.74075	0.00343554	0.135098
Cdc25c	-0.50116	0.664544	0.00349434	0.135098
Gbp10	-0.914035	2.03669	0.00357066	0.135098
Atp2b1	0.0733154	0.702811	0.0035979	0.135098
Zfp449	0.294162	0.891391	0.00363681	0.135098
Enpep	-0.269801	0.995876	0.0037387	0.135098
Mtif2	-0.675699	1.25027	0.00380582	0.135098
Prdm10	0.508948	0.63793	0.00384407	0.135098
Abcb1b	0.216541	0.703365	0.00384994	0.135098
Zfc3h1	0.191328	0.992853	0.00388082	0.135098
Zfp287	-0.0176154	0.726621	0.00388152	0.135098
Cnot4	-0.670331	1.33673	0.00390721	0.135135
Ncapg2	0.183419	0.575367	0.00403321	0.137009
Plxdc2	-0.11505	1.01573	0.00420367	0.140302
Zfp462	0.594142	0.675736	0.00421591	0.140302
Zfp57	-0.634859	1.00526	0.00426854	0.140564
Neo1	-0.156261	0.6455	0.00427359	0.140564
Vps13b	0.502035	0.642231	0.00432402	0.140564
Shroom2	0.0214055	0.699155	0.00434785	0.140564
Zbtb43	0.101467	0.604847	0.00437101	0.140564
Cdk12	0.343954	0.637851	0.00444546	0.140564
Jag1	0.537319	0.756039	0.00447057	0.140564
Itih5	0.59775	1.04816	0.00449167	0.140564
Ifit1	-0.37425	1.05742	0.00452792	0.140564
H2-M2	-0.362236	0.802066	0.0045831	0.140564
Slit2	0.692701	0.716329	0.00460032	0.140564
Mylk	0.586369	0.611532	0.00460422	0.140564
Utp20	0.754235	0.717866	0.00463392	0.140564
Zfp507	0.404476	0.658926	0.00468533	0.14135
Kntc1	0.29827	0.618137	0.00473109	0.141527
Cachd1	0.636468	0.549922	0.00474383	0.141527
Rmdn2	0.267507	0.641823	0.00484844	0.141787
Zfp608	0.355256	0.606024	0.00488758	0.14198
Enpp1	-0.595161	0.553001	0.00499424	0.143293
Dnajc13	0.0765307	0.571955	0.00520408	0.145601
Tinag	-0.496804	0.598425	0.00528477	0.146107
Adam10	-0.108615	0.773181	0.00532137	0.146107
Baz1a	0.208048	0.805942	0.00538755	0.146429
Zbtb1	0.150014	0.675972	0.00539859	0.146429
Akap5	0.0769672	0.58275	0.00541929	0.146429
Man2a1	0.01496	0.67825	0.00556506	0.147916
Dennd2c	0.364821	0.641058	0.00556666	0.147916
Fgd6	0.301661	0.620987	0.00568408	0.148415
Wdr19	-0.0142863	0.765278	0.00573019	0.148415
Frmd4a	-0.0401668	0.859785	0.00575999	0.148584
AI987944	0.0257668	0.610435	0.00579789	0.148584
Cnot1	0.161119	0.691999	0.00587094	0.149344
Lrba	0.169044	0.741661	0.00588813	0.149344
Mga	0.163283	0.556059	0.00592034	0.149538
Zfp781	-0.000295747	0.519094	0.00603692	0.150113
Golim4	-0.0644928	0.600101	0.00604853	0.150113
Nr4a2	1.30096	0.518483	0.00615304	0.150411
Zkscan1	0.0843687	0.583871	0.00619113	0.150411
Clspn	0.260957	0.736553	0.00620144	0.150411
Sfxn4	-0.229086	0.58428	0.0062334	0.15042
Maml2	-0.409099	0.775214	0.00642484	0.151923
Larp4	0.175759	0.806845	0.0064347	0.151923
Vcpip1	0.294337	0.752809	0.00647884	0.151923
Atad2b	0.296623	0.680352	0.00648237	0.151923
Myo10	0.266257	0.517637	0.00648519	0.151923
Adcy8	0.705722	1.31559	0.00651593	0.151923
Tlr3	-0.267914	0.615517	0.00653892	0.151937
Zfp3	-0.431513	0.570648	0.00665273	0.151937
Diaph3	-0.0962919	0.668938	0.00665526	0.151937
Insr	-0.0882131	0.544997	0.00678269	0.151937
Cfh	-0.936826	1.04783	0.00679113	0.151937
Cramp1l	0.493884	0.559209	0.006821	0.151937
Filip1l	-0.204438	1.04249	0.00683504	0.151937
Cgnl1	0.373735	0.576984	0.00702722	0.153597
Tph2	-0.423081	0.658426	0.0070346	0.153597
Ubr5	0.174394	0.567263	0.00711366	0.153755
Ranbp6	-0.0227862	0.536031	0.00712764	0.153755
Alpk1	0.265548	0.692299	0.00714816	0.153755
Dtna	0.656464	0.94156	0.00718295	0.153755
Cers6	0.270929	0.974218	0.00719311	0.153755
Lmbrd2	0.218268	0.668268	0.00720599	0.153755
Dbt	-0.407918	0.549507	0.0072123	0.153755
Fastkd1	-0.741073	0.649796	0.00724931	0.15397
Syt3	0.538602	0.84631	0.00737448	0.154549
Ltbp1	0.702385	1.00321	0.0074481	0.155162
Hook3	-0.261001	0.758999	0.00757842	0.156088
P4ha1	-0.939351	0.735219	0.00761652	0.156088
Slc4a4	0.240184	0.570638	0.00761921	0.156088
Dlgap5	-0.843302	0.982211	0.00761927	0.156088
Ttc39b	-0.126395	0.558538	0.0076591	0.15612
Plekhg1	0.401714	0.736244	0.00766419	0.15612
Zfp867	0.347189	0.544506	0.00775428	0.157265
Flrt2	-0.0463475	0.620964	0.00778075	0.157265
Zfp952	0.350099	0.522548	0.00778909	0.157265
Zfp790	0.23561	0.671548	0.00786798	0.157745
Itpr1	0.0168114	0.855209	0.00789139	0.157785
Ttk	-0.152038	0.670416	0.00791941	0.157785
Nbea	0.2317	0.543807	0.00803851	0.15839
Eogt	-0.521785	0.524759	0.00805883	0.158518
Zscan20	0.342186	0.609185	0.00819583	0.158906
Slc26a2	-0.164837	0.524317	0.00828508	0.158906
Lars	-0.963637	1.09138	0.00829377	0.158906
Chd2	0.117779	0.523927	0.00835308	0.158906
Dnajc28	-0.627016	0.93635	0.00838736	0.158906
L3mbtl3	0.362807	0.637129	0.00842276	0.158906
Lima1	0.200602	0.853824	0.00842717	0.158906
Cftr	-0.147225	0.567144	0.00846155	0.158906
Zfp354b	0.198909	0.743969	0.00852478	0.159285
Dock4	0.344764	0.55647	0.00860131	0.159591
Trpm6	0.756469	0.560039	0.00863804	0.160013
Adgrg6	-0.156135	0.586073	0.00867521	0.160341
Etl4	0.345544	0.714775	0.00868375	0.160341
Thsd4	-0.375597	0.483054	0.00877524	0.160426
Fam111a	-0.0884967	0.82178	0.00882469	0.160426
Mdc1	1.32664	0.557354	0.00899717	0.16246
Cnksr2	0.00869906	0.521089	0.00906881	0.162668
Zfp39	0.1274	0.482071	0.00912774	0.162668
Tjp1	0.162384	0.98639	0.00919341	0.162668
Sptbn1	0.385664	0.751998	0.0092824	0.162852
Zfp260	0.126821	0.530909	0.00935402	0.162852
Lyve1	-0.66028	1.2011	0.00937742	0.162852
Nipbl	0.327123	0.809812	0.00938554	0.162852
Slc39a6	-0.107413	0.674086	0.00939106	0.162852
Parp4	-0.731182	0.859776	0.00939679	0.162852
Kidins220	-0.0520603	0.578218	0.00963422	0.164044
Kbtbd2	0.172774	0.506873	0.00964109	0.164044
Ddx6	0.24293	0.546497	0.00968565	0.164044
Pnn	-0.250829	0.919107	0.00985088	0.164044
Apaf1	0.144208	0.479492	0.00985596	0.164044
Heatr5b	0.568161	0.636643	0.00986056	0.164044
Flrt3	-0.234537	0.687597	0.00986061	0.164044
Jade3	0.223736	0.908677	0.00990025	0.164044
Dennd4c	-0.153823	0.697782	0.00995824	0.164044
Ptprk	-0.37336	0.584819	0.0100619	0.164044
Ccdc14	0.965946	0.566239	0.0101278	0.164044
Tmem168	-0.055802	0.516701	0.0101518	0.164044
Mpp5	0.175578	1.16468	0.0101957	0.164044
Gpam	-0.12445	0.535119	0.0102047	0.164044
Gbp9	0.127762	0.694954	0.0102126	0.164044
Zfp626	0.199116	0.500634	0.0102128	0.164044
Gen1	-0.100336	0.743249	0.010233	0.164044
Arid5b	0.401647	0.569834	0.0102456	0.164044
Enc1	0.235009	0.48542	0.0103197	0.16433
Sorbs2	0.101974	0.496575	0.0103352	0.16433
Zmynd8	1.0367	0.523959	0.0103974	0.164675
Ankhd1	0.316472	0.52872	0.0104001	0.164675
Zfp870	0.0909679	0.668783	0.0104233	0.164685
Asah2	0.102636	0.791667	0.0104654	0.164685
Mre11a	0.362281	0.563564	0.0104679	0.164685
Zfp869	0.0577503	0.862301	0.0104828	0.164685
Itpr2	0.206877	0.671751	0.0105093	0.164685
Drc1	1.36552	0.830978	0.0106042	0.164795
Antxr2	-0.40444	0.472193	0.0106447	0.164795
Uggt1	-0.706933	0.602672	0.0108351	0.16579
Gc	0.421173	0.500393	0.0108654	0.16579
Dsp	0.307604	0.613771	0.0108673	0.16579
Il6st	0.190081	0.577872	0.010876	0.16579
Aim1	0.263545	0.552466	0.0109149	0.165962
Nhsl1	0.265753	0.506892	0.0109658	0.165962
Soga3	-0.500077	0.89985	0.0111307	0.165962
Epb41l2	-0.184315	0.821709	0.0112123	0.165962
Polr3c	1.24218	0.474174	0.0112412	0.165962
Ulbp1	0.341567	0.815498	0.0112734	0.165962
Dsc2	-0.175448	0.579411	0.0113217	0.165962
Cep350	0.132046	0.572864	0.0113274	0.165962
Zbtb37	0.659185	0.601404	0.0113563	0.165962
Igsf3	0.172593	0.466528	0.0113718	0.165962
Wac	0.000810015	0.484379	0.0114074	0.165962
Ttll4	-0.138415	0.475008	0.0114643	0.165962
Alcam	-0.484991	1.17488	0.0114677	0.165962
Erc1	0.625248	0.584761	0.0114855	0.165962
Zfp644	0.300558	0.459034	0.011554	0.165993
Pds5a	0.0271553	0.551911	0.0115687	0.165993
Klhl24	0.223348	0.575485	0.0116207	0.166157
Ppm1k	-0.0629275	0.74083	0.0116236	0.166157
Cltc	-0.127065	1.09336	0.0117274	0.166157
Gspt2	0.476043	0.467782	0.0117432	0.166176
Dennd5b	0.282327	1.22564	0.0118476	0.166596
Plch1	0.488466	0.659992	0.0118517	0.166596
Aste1	-0.341789	0.505496	0.012074	0.167471
Zfp397	-0.0159769	0.525948	0.012244	0.167471
Aspm	0.2541	0.572825	0.0123378	0.167947
Akap12	0.391851	0.653436	0.0124387	0.168319
Brip1	0.0593892	0.523004	0.0125144	0.16846
Zfp59	0.336438	0.525989	0.0125302	0.16846
Rtp4	0.12269	0.801744	0.0125786	0.16846
Gja1	-0.0733623	0.710497	0.0127489	0.169511
Smg7	0.159762	0.50801	0.0128413	0.170486
Plxna2	0.0418815	0.543516	0.0128986	0.170486
Chst11	0.41932	0.497998	0.0129695	0.170486
Slc12a2	0.153459	0.485889	0.0131444	0.170997
Zfp62	0.240866	0.452104	0.0132623	0.17154
Tjp2	0.150131	0.542728	0.0133055	0.17154
Mki67	0.261568	0.809333	0.0133063	0.17154
Phf11d	-0.0662781	1.08955	0.0133801	0.17154
Yme1l1	-0.754542	1.43108	0.0134077	0.17154
Trappc8	0.165321	0.475605	0.0134236	0.17154
Tgfb2	0.125604	0.78668	0.013462	0.17154
Irgm1	0.705019	0.46679	0.013473	0.17154
Zkscan8	0.149631	0.494315	0.0134891	0.17154
Rims2	0.585418	0.718373	0.0135642	0.172032
Lgals8	-0.0579999	0.555205	0.013591	0.172032
Adgrl3	-0.460517	0.502634	0.0136163	0.17204
Sec63	-0.501473	0.764955	0.013722	0.17204
Naaladl2	0.21013	0.544539	0.0137355	0.17204
Nfatc4	0.620318	0.95508	0.0137907	0.172048
Fryl	0.210332	0.616292	0.0138401	0.172118
Zfp763	0.28982	0.514273	0.0139738	0.172211
Pik3r1	0.292117	0.576557	0.0140045	0.172211
Sox11	1.26675	0.538577	0.0140463	0.172211
Mgea5	0.173355	0.464494	0.0141153	0.172316
Kif14	0.159037	0.595108	0.0141948	0.172316
Fv1	1.06539	0.992853	0.0142242	0.172316
Wdr60	-0.161158	0.710658	0.0142792	0.172345
Zfp322a	0.166631	0.483038	0.0144345	0.173373
Prelp	-0.569323	1.68823	0.0145019	0.173556
Stil	-0.013013	0.53712	0.0145142	0.173556
Myh9	0.0853518	0.621398	0.0145357	0.173556
Ckap2	-0.407645	0.705123	0.014643	0.174255
Tifa	0.0193965	0.503673	0.0148841	0.175032
Prkg1	-0.17824	0.869864	0.0149071	0.175032
Xkrx	0.656291	0.579684	0.0150145	0.175343
Csde1	0.0199392	0.462297	0.0152123	0.175946
Ahr	0.170893	0.556733	0.0152846	0.176127
Zfp105	0.0922134	0.70445	0.0153223	0.176127
Itgb1	-0.160205	0.880686	0.0153925	0.176127
Pik3r3	0.317211	0.806607	0.0154155	0.176127
Sim1	0.328068	0.512684	0.0155431	0.176129
Uvssa	0.0779809	0.706645	0.0155668	0.176129
Smcr8	-0.474878	0.519447	0.015632	0.176129
Fignl1	-0.274983	0.605519	0.0156411	0.176129
Mdm2	0.15437	0.470429	0.0157299	0.176129
Ogt	0.00951426	0.656043	0.0157539	0.176129
Wapl	0.142395	0.470292	0.0157683	0.176129
Osmr	-0.242285	0.447185	0.0158023	0.176129
Btaf1	0.269413	0.631701	0.0158068	0.176129
Prkca	-0.254731	0.517991	0.0158649	0.176129
Tmprss13	0.355622	0.828972	0.0159337	0.176129
Serpini1	-0.456884	0.577785	0.0159662	0.176129
Anapc1	0.315806	0.429505	0.0159966	0.176129
Nbr1	-0.164736	0.640032	0.0160197	0.176129
Tpx2	0.307344	1.12134	0.016119	0.176129
Cpeb4	0.164434	0.594351	0.0161339	0.176129
Cdc14a	0.247887	0.464533	0.0161362	0.176129
Rbms3	0.236091	0.481915	0.0161443	0.176129
Zfp383	-0.00153603	0.559407	0.0161852	0.176129
Itga1	0.0343788	0.468306	0.0162206	0.176347
Zscan12	0.18521	0.447148	0.0164185	0.176828
Egfr	0.0303336	0.625021	0.0164213	0.176828
Ckap5	-0.221315	0.939186	0.0164443	0.176828
Zfp189	0.583617	0.959902	0.0165021	0.176828
Alms1	-0.164128	0.66181	0.0166068	0.176828
Gab1	0.851297	0.53156	0.0167949	0.176828
Socs4	0.1756	0.445093	0.0168662	0.176828
Clcn5	0.149085	0.4298	0.0169036	0.176828
Iqgap2	-0.010236	1.06371	0.0169602	0.176828
Lca5l	0.232735	0.694104	0.0169798	0.176828
Krt14	-0.464436	1.05449	0.0169874	0.176828
Ankrd17	0.0145803	0.765694	0.0170006	0.176828
Ktn1	-0.571611	1.02118	0.0171815	0.176828
Ints12	-0.735685	0.672797	0.017182	0.176828
Armcx3	0.151382	0.86419	0.0172424	0.176828
Setd2	0.0596578	0.49802	0.0172733	0.176828
Itga6	-0.0771563	0.522516	0.0172855	0.176828
Abcb1a	-0.0764948	0.771593	0.017301	0.176828
Usp27x	0.00149112	0.688916	0.0173318	0.176828
Zfx	0.256573	0.434449	0.0173503	0.176828
Frk	0.0387142	0.596648	0.0173546	0.176828
Ccdc18	-0.503603	0.703404	0.0173754	0.176828
A230065H16Rik	0.346386	0.953746	0.0173998	0.176828
Wdr47	-0.0608512	0.591382	0.0174083	0.176828
Foxj3	-0.0184355	0.449908	0.0175304	0.176946
Blzf1	0.11413	0.834746	0.0176869	0.177303
Galnt3	-0.320732	0.742073	0.0177292	0.177308
Clasp1	0.266897	0.547359	0.0178957	0.177518
Skil	0.238129	0.4741	0.0180052	0.177518
Jmjd1c	0.374537	0.873639	0.0180741	0.177518
Elmod2	-0.00600557	0.433281	0.018124	0.177518
Pbrm1	0.21225	0.670889	0.0181336	0.177518
Dock7	-0.476868	0.951793	0.0181395	0.177518
Prrg4	0.146284	0.518273	0.0181969	0.177518
Smc3	-0.59801	0.966904	0.0182759	0.177518
Cyp2j6	-0.523271	0.673085	0.0183589	0.177549
Ncoa3	-0.0824303	0.409082	0.018394	0.177549
Ep300	0.154967	0.593592	0.0184092	0.177549
Upf2	0.141833	0.646022	0.018473	0.177549
Strn	0.117986	0.494756	0.0185808	0.177874
G2e3	0.0848455	0.468746	0.0185948	0.177874
Tmtc3	-0.0755813	0.631669	0.0186876	0.177879
Rlf	0.144146	0.508407	0.0187254	0.177879
Mansc1	-0.615334	1.1833	0.0187544	0.177879
Chd8	0.138983	0.477868	0.0187722	0.177879
Nek5	-0.728336	0.477908	0.0188169	0.178029
Slc38a2	0.238665	0.504694	0.0188972	0.178054
Lca5	0.0690816	0.492689	0.0189525	0.178135
Trim12a	0.225027	0.462777	0.0189731	0.178182
Gda	0.0928024	0.472779	0.0190093	0.17823
Zfp27	0.010391	0.510257	0.0191627	0.179081
Ahctf1	0.18169	0.472001	0.0191807	0.179104
Bcor	0.491911	0.58986	0.0193091	0.179177
Arhgap12	0.0861046	0.574619	0.0193712	0.179312
Il17rd	-0.45084	0.471237	0.019453	0.179312
Stk3	-0.231663	0.588212	0.0194677	0.179312
Ttc37	-0.0539834	0.492863	0.0195006	0.179312
Eif4g3	0.579004	0.479036	0.0195698	0.179312
Bub1	-0.0308378	0.631395	0.019572	0.179312
Ube4b	0.180758	0.434406	0.0195801	0.179312
2610020H08Rik	-0.95958	0.691924	0.0195886	0.179312
Golga3	0.140484	0.494001	0.0196082	0.179312
Abcc4	-0.389441	0.449909	0.0197958	0.179672
Pcmtd2	0.318645	0.539667	0.0198202	0.179672
Nup155	-0.486226	0.449691	0.0198438	0.179672
Slc25a36	0.167819	0.432707	0.0199165	0.179672
Itgav	0.262934	0.476093	0.0199965	0.179922
Ccdc47	-0.179803	0.646665	0.0200542	0.179922
Piga	0.428103	0.399525	0.0202935	0.180813
Atf7ip	0.553186	0.535471	0.0203619	0.180813
Slc28a3	-0.314416	0.787981	0.0203783	0.180813
Pcm1	0.100589	0.838985	0.0204521	0.180813
Abca5	0.343419	0.450616	0.020476	0.180813
Rreb1	-0.177352	0.617878	0.0205083	0.180813
Grhl2	-0.0356045	0.428465	0.0206531	0.180813
Trim12c	0.243883	0.736699	0.0206785	0.180813
Kif4	0.263983	0.861043	0.0206893	0.180813
Cgn	0.603659	0.641849	0.0206979	0.180813
Dld	-0.595886	0.785886	0.0207137	0.180813
Meis1	-0.411111	0.696107	0.0207783	0.180813
Ankrd26	0.0790237	0.455375	0.020853	0.180813
Lmo7	0.224083	0.81804	0.0208531	0.180813
Erbb2ip	0.135902	0.471154	0.0208815	0.180813
Zfp566	0.484824	0.780139	0.0208843	0.180813
Map1b	0.411279	0.468211	0.0209074	0.180813
Mcf2l	-0.440321	0.476182	0.0209227	0.180813
Etfdh	-0.868704	0.522707	0.0209524	0.180892
Zfp229	0.200598	0.591466	0.0210066	0.180969
Zfp949	0.275161	0.805104	0.0210946	0.180969
Tns3	-0.151209	0.450805	0.0211109	0.180969
5730455P16Rik	0.545182	0.428304	0.0211653	0.180969
Sema6a	-0.17031	0.476041	0.0212047	0.180969
Lamc1	0.151258	0.526784	0.0212078	0.180969
Napb	0.160263	0.603002	0.0212968	0.181253
Wdr75	-0.552902	0.48575	0.0213416	0.181253
Pole	0.244483	0.511644	0.0213468	0.181253
Zfp791	0.0585595	0.626644	0.0214603	0.181714
Tbc1d23	0.119261	0.40048	0.0215789	0.181778
Myo5b	0.531139	0.41276	0.0217454	0.182776
Dusp16	0.105454	0.524802	0.0218445	0.183238
Morc2a	0.601303	0.532684	0.0219651	0.183238
Zfp839	-0.320601	0.442162	0.0220492	0.183238
Zfp266	0.160236	0.472357	0.0220988	0.183238
Pot1b	-0.304999	0.657538	0.0221459	0.183238
Msl2	0.103772	0.416263	0.0221465	0.183238
Mettl6	0.248138	0.476615	0.0221906	0.183238
Pdlim5	-0.170878	0.677608	0.0222315	0.183238
Trpm7	0.100035	0.424687	0.0223115	0.183238
D630039A03Rik	0.471359	0.392411	0.0224495	0.183634
Casp8	-0.686814	0.608195	0.0225212	0.183634
Zfp617	-0.0381827	0.40782	0.0225684	0.183697
Mef2a	0.133834	0.428289	0.0226617	0.1839
Dsg2	-0.455033	0.467676	0.0226926	0.1839
Supt6	0.558133	0.459857	0.0227522	0.1839
2810474O19Rik	0.026911	0.923436	0.0227934	0.1839
Zfp953	0.0672161	0.398186	0.0228287	0.1839
Rnd3	-0.0229147	1.01339	0.0228681	0.1839
Zmiz1	0.243673	0.454042	0.0230456	0.1839
Cspp1	-0.384507	0.625659	0.0231034	0.1839
Wdr37	0.404388	0.409679	0.0231103	0.1839
Zfp866	0.042041	0.48625	0.0231768	0.1839
Dna2	0.326565	0.438588	0.0232041	0.1839
Tbc1d5	0.72801	0.56692	0.0232089	0.1839
Naa15	-0.189015	1.05069	0.0232196	0.1839
Smc4	-0.111183	0.53234	0.0232547	0.1839
Etv3	0.430032	0.488809	0.0232906	0.1839
Rsf1	0.218433	0.459587	0.0233105	0.1839
Cald1	0.601005	0.605395	0.0233248	0.1839
Rnf19a	0.136378	0.404684	0.0233615	0.184036
Senp6	0.157107	0.407435	0.0236168	0.184036
Acap2	0.0908361	0.425576	0.0236578	0.184036
Sptan1	0.506912	0.451049	0.0236824	0.184036
2810021J22Rik	0.39785	0.501549	0.0237287	0.184036
Crkl	-0.115641	0.421115	0.0237294	0.184036
Dyrk1a	0.0724283	0.38138	0.0237343	0.184036
Msantd4	0.172089	0.401038	0.0239041	0.184036
Safb	-0.886996	0.720332	0.0239929	0.184036
S100pbp	0.259487	0.417023	0.0241262	0.184036
Akap9	0.298229	0.48304	0.0242238	0.184036
Usp47	0.205587	0.477587	0.0242629	0.184036
3300002I08Rik	0.0410363	0.694456	0.0242883	0.184036
Xpo1	-0.435929	0.983725	0.0243414	0.184036
Ankrd44	-0.427293	0.426339	0.0243571	0.184036
Zfp438	0.910135	0.452768	0.0244142	0.184036
Bub1b	0.579438	0.540702	0.0244253	0.184036
Zmpste24	-0.270529	0.72445	0.024493	0.184036
Clip1	0.121704	0.532314	0.0245145	0.184036
Raph1	0.134575	0.499883	0.0246045	0.184036
Prom1	-0.388685	1.29825	0.0246401	0.184036
Zfp398	0.11902	0.639452	0.0246521	0.184036
Chrdl1	-0.118195	0.898595	0.0247191	0.184036
Ash1l	0.135687	0.485906	0.0247252	0.184036
Slk	0.164755	0.377047	0.0247518	0.184036
Rbbp6	0.141981	0.543859	0.0247658	0.184036
Cenpf	0.179821	0.404734	0.0249084	0.184036
Zfyve16	0.232879	0.651233	0.0249133	0.184036
Fgfr2	-0.0195044	0.412665	0.0249805	0.184036
Tex26	1.47361	0.791482	0.0249978	0.184036
Golgb1	0.312482	0.391787	0.0251558	0.184256
Gls	-0.298283	0.590356	0.0252046	0.184303
Sin3a	0.0305606	0.707012	0.0253086	0.184551
Tbc1d30	-0.261533	0.379555	0.0253097	0.184551
Dpy19l4	0.086171	0.580964	0.0253853	0.184708
Tcf7l2	-0.551091	0.482507	0.0254096	0.184708
Iqub	0.0251871	0.729333	0.0254119	0.184708
Etv1	0.461421	0.580861	0.0255025	0.185249
Sipa1l1	-0.00138469	0.496777	0.0255746	0.185403
Rprd2	0.285721	0.398889	0.0255884	0.185403
Phf20l1	0.114463	0.390606	0.0256645	0.185709
Zfp930	0.0292632	0.431753	0.0257405	0.185709
Pds5b	0.0769711	0.448074	0.0257515	0.185709
Scaf8	0.243684	0.505265	0.0258062	0.185709
Fbxo30	0.100846	0.590769	0.0258163	0.185709
Pde4dip	0.758211	0.402177	0.0258253	0.185709
4921507P07Rik	0.990424	0.4848	0.025861	0.185732
Asxl2	0.110091	0.374629	0.0259021	0.185737
Ero1lb	-0.112498	0.464555	0.0259672	0.185737
Jarid2	0.170584	0.443996	0.0260144	0.185737
Mut	-0.548987	1.08677	0.0261283	0.185737
Taok1	0.165486	0.414534	0.0261914	0.185737
Chd1	0.0805003	0.467448	0.0262717	0.185737
Rbm12b2	-0.0844954	0.756729	0.0264276	0.185737
Zc3h13	0.132529	0.597397	0.0264528	0.185737
Arhgef3	0.577534	0.396772	0.0265032	0.185737
Slc4a7	0.046272	0.422135	0.0265647	0.185737
Atp7a	-0.101916	0.462962	0.0266061	0.185737
Zfp74	0.545132	0.637782	0.0266719	0.185737
Phka1	0.243008	0.430374	0.0266809	0.185737
Atm	0.230649	0.411791	0.0267301	0.185737
Arhgap6	0.413206	0.459933	0.0267513	0.185737
Ncoa4	-0.466022	0.850384	0.0267772	0.185737
Zfp82	-0.0649236	1.15489	0.0267814	0.185737
Zfp14	-0.0686076	0.948875	0.0268352	0.185737
Zfp24	0.170831	0.453175	0.0268955	0.185745
Zfp184	-0.122826	0.469686	0.0271169	0.186418
Slfn9	0.000388388	0.60388	0.0272075	0.186418
Fam35a	-0.187904	0.456029	0.0272103	0.186418
Cwc22	-0.0174128	0.550587	0.0272364	0.186485
Svil	0.877555	0.506998	0.0273669	0.186837
Nfat5	0.21621	0.464687	0.0274558	0.186869
Armcx6	0.0179184	0.606386	0.0275175	0.186874
Ptprd	-0.156613	0.462482	0.0275381	0.186874
Mcm4	-0.420844	0.909945	0.0275817	0.187059
Pls3	-0.215466	0.752637	0.0276246	0.187087
Osbpl11	0.117182	0.436565	0.027747	0.187251
Lpp	0.0117359	0.607085	0.0281077	0.18859
Fyco1	0.598617	0.444915	0.0281383	0.18859
Zfp52	0.248812	0.433253	0.0281846	0.18859
Ascc3	0.0510027	0.933302	0.0283298	0.188777
BC005561	0.202406	0.450545	0.0284083	0.18919
Nfib	0.435363	0.417576	0.0285634	0.189428
Rabgef1	0.571381	0.422104	0.0288	0.189428
Fbxo5	-0.160843	0.465283	0.0288224	0.189428
Zkscan5	0.377556	0.432617	0.0289313	0.189428
Afap1	0.615387	0.380989	0.0289536	0.189428
Luc7l2	-0.0291399	0.464105	0.0289647	0.189428
Anln	0.229656	1.19721	0.0289681	0.189428
Dnajc10	0.0020137	0.489429	0.0290771	0.189428
Tbc1d8b	0.160654	0.687498	0.029189	0.189428
Kif1b	0.23083	0.362923	0.0292679	0.189428
Ggta1	-0.158923	0.396231	0.0292994	0.189428
Son	0.4215	0.438345	0.0293261	0.189428
Fam212b	0.291248	0.46833	0.0293698	0.189428
Zfp113	0.175527	0.387666	0.0294371	0.189428
Pms1	-0.519379	0.799247	0.029495	0.189428
Galnt4	0.0378431	0.511197	0.029509	0.189428
Fem1c	0.0365045	0.571626	0.0295527	0.189428
Sv2a	-0.232149	0.970362	0.0295778	0.189428
Rbm12b1	-0.0916365	0.809295	0.029678	0.189611
Ranbp2	0.241432	0.500302	0.0297081	0.189657
Btbd3	0.0793925	0.361285	0.0298007	0.189674
Armcx1	0.241688	0.747896	0.0298853	0.189674
Ly75	0.457345	0.579007	0.0298969	0.189674
Ddx46	-0.480843	0.742902	0.0299272	0.189674
2210408I21Rik	0.497607	0.550765	0.0299303	0.189674
Dlg1	-0.188842	0.703089	0.0299902	0.189674
Amot	0.790183	0.838874	0.0300715	0.189674
Topors	0.202356	0.48005	0.0301189	0.189852
A830010M20Rik	0.359013	0.673882	0.0301617	0.189852
Daam1	-0.050391	0.645451	0.0301771	0.189852
Zbtb10	-0.239119	0.424245	0.030219	0.189872
Smc2	-0.0690152	0.429099	0.0302742	0.189916
Tada2a	-0.747365	0.466864	0.0303539	0.190016
Brwd3	0.178489	0.53249	0.0304811	0.1902
Stk38l	0.112904	0.399944	0.0305165	0.1902
Ift80	-0.0387481	0.699693	0.0305815	0.1902
Wdhd1	-0.673092	0.504425	0.03061	0.1902
Ermp1	-0.399698	0.690171	0.0307281	0.190252
Pum1	0.622533	0.424609	0.0309429	0.19065
Senp7	0.062622	0.585686	0.0309435	0.19065
Igfbp5	-0.174038	0.462643	0.0309598	0.19065
Magi1	0.172129	0.410841	0.0311036	0.190824
Myof	0.134243	0.424682	0.0311166	0.190824
Ifit1bl1	-0.159011	0.54676	0.0311599	0.190963
Cep170	0.0804413	0.46357	0.0311867	0.19101
Zfp607b	0.459348	0.478224	0.031201	0.19101
Gm10778	0.191306	0.495594	0.0313395	0.191087
Myo5c	-0.248365	0.459617	0.0313595	0.191087
Dnah7c	-0.388679	0.470038	0.0314309	0.191087
A430033K04Rik	-0.0388662	0.428483	0.0314483	0.191087
Trp53bp2	-0.194417	0.826621	0.031464	0.191087
Ythdf3	0.0862549	0.571558	0.031566	0.191353
Rai14	0.170149	0.536628	0.0316607	0.191368
Kat6b	0.131639	0.436463	0.0317124	0.191441
Rlim	0.165924	0.437971	0.0318129	0.19151
Zfp143	-0.163444	0.482377	0.0318456	0.19151
Cyp2j5	0.0687532	0.791174	0.0320213	0.19177
Sel1l	-0.124161	0.472794	0.0320761	0.19177
Ptpn21	-0.483518	0.353195	0.0320964	0.191774
Tfrc	-0.0538291	0.430598	0.032197	0.192175
Ubr2	0.299985	0.507575	0.0322493	0.192387
Lrguk	-0.708245	0.779434	0.0322901	0.19243
Acsl4	0.049606	0.707733	0.0324302	0.192846
Atg2b	-0.194363	0.389895	0.032599	0.192846
Noct	-0.995936	0.5279	0.0326309	0.192846
Usp53	0.122317	0.379847	0.0326527	0.192846
Vps13a	-0.0366431	1.02842	0.0327014	0.192846
Atad5	0.10217	0.670564	0.0327148	0.192846
Zfp451	0.0959345	0.506982	0.0327186	0.192846
Ints6	-0.337248	0.89967	0.0327191	0.192846
Ccdc88a	0.304061	0.59501	0.0328112	0.192846
Trrap	-0.23668	0.539586	0.0328461	0.192846
Ophn1	-0.351382	0.606193	0.0328553	0.192846
Hnrnph2	-0.110513	0.933927	0.0328757	0.192846
Psmd14	-0.660243	0.832838	0.0328774	0.192846
Fgfbp3	0.751211	0.358643	0.0329373	0.192873
Zfp661	-0.0950729	0.575264	0.0331416	0.193386
Cblb	-0.116528	0.444449	0.0331749	0.193386
Usp54	-0.00435852	0.513473	0.0332103	0.193386
Kpnb1	0.335565	0.584917	0.033289	0.193386
Zfp715	0.173277	0.5832	0.0334044	0.193386
Zfp932	0.356878	0.366087	0.0334275	0.193386
Trappc13	0.293767	0.433866	0.0334903	0.193386
Ddias	0.110887	0.413806	0.0334985	0.193386
Gcc1	0.23375	0.360985	0.0335149	0.193386
Serpinb8	-0.805917	0.676551	0.033561	0.193457
Tmtc2	-0.00715113	0.348868	0.0336094	0.19346
Spdl1	-0.342895	1.09717	0.0336654	0.19346
Zfp60	0.235543	0.369491	0.0337136	0.19346
Eif4ebp3	0.68608	0.392488	0.0337863	0.193683
Atrx	-0.0364545	0.832616	0.0338774	0.193914
Bcl6	-0.0904133	0.484569	0.0339078	0.193954
Rsbn1	0.344745	0.43254	0.0339182	0.193954
Spata7	0.64308	0.395878	0.0339575	0.194082
Mast4	0.203871	0.569281	0.0340402	0.194231
Inadl	0.077168	0.465044	0.0340645	0.194231
Ugt2a3	-0.473232	1.16058	0.0340706	0.194231
Rdx	-0.166673	0.550663	0.0341765	0.194231
Blmh	-0.388423	0.485386	0.0342041	0.194231
Npat	0.21694	0.387078	0.0343098	0.194526
Ccdc186	0.236223	0.459488	0.0343488	0.194526
Ctcf	0.21581	0.506047	0.0343688	0.194526
Prdm15	0.231776	0.449615	0.0345059	0.194785
Ints2	-0.0905092	0.418002	0.0345973	0.195204
Ankrd12	0.343327	0.35128	0.0346808	0.195388
Tmc7	1.1139	1.03288	0.0347955	0.195398
Tdrd3	0.143566	0.390274	0.0348214	0.195398
Tanc1	0.0266928	0.505549	0.0348877	0.195398
Specc1l	-0.0762552	0.383104	0.034968	0.195657
Mis18bp1	-0.37312	0.842545	0.0350076	0.195687
Slc7a11	0.152072	0.470334	0.035091	0.195819
Adamts6	0.796448	0.572976	0.0351311	0.195819
Cttnbp2	-0.0705463	0.40965	0.0351846	0.195819
Zfp141	0.123568	0.434124	0.0352937	0.196035
Ralgapb	0.0868839	0.407433	0.0354413	0.196195
Gpatch2	-0.00448097	0.436483	0.035493	0.196246
Smad2	-0.29945	0.379389	0.0355072	0.196246
Rel	0.402991	0.854545	0.0355832	0.196256
G3bp2	-0.516255	0.714101	0.0355894	0.196256
Ggnbp2	-0.305108	0.659535	0.0357715	0.196632
Fam214a	0.680583	0.430873	0.035795	0.196632
Zfp169	0.521093	0.578859	0.0358297	0.196643
Ric8b	-0.121818	0.569416	0.0358894	0.196643
Iqgap1	0.696001	0.468904	0.0359199	0.196643
Mospd1	0.372382	0.470547	0.0359714	0.196679
Luc7l3	-0.211607	0.569483	0.0360053	0.196679
Ddx21	-0.100259	0.412215	0.0360812	0.196679
Ttc21b	-0.116366	0.35788	0.036097	0.196679
Ehf	0.29534	0.389017	0.0362557	0.196927
2210407C18Rik	-0.0457783	0.480083	0.0364475	0.197634
Exoc6b	-0.0487421	0.414335	0.036478	0.197634
Zfp110	-0.0222814	0.48445	0.0366164	0.197946
Ift81	-0.578853	0.80175	0.0366285	0.197946
Hif3a	-0.359378	0.411127	0.0367527	0.197992
Bclaf1	-0.35628	0.848131	0.0367681	0.197992
Rad50	-0.983366	0.813101	0.0368142	0.198008
Fgd4	0.0859491	0.432566	0.0368887	0.198008
Zkscan7	0.1334	0.384474	0.0369163	0.198008
Tab3	0.0902022	0.378312	0.0369277	0.198008
Zscan26	0.0767425	0.992782	0.0370393	0.198126
Wdr76	-0.274022	0.738451	0.0370534	0.198126
Zfp148	0.0665801	0.384521	0.0371051	0.198274
Kdm6a	0.0922593	0.650536	0.0371902	0.198274
Rbpj	0.121146	0.459175	0.0372621	0.198385
Pdpk1	0.13	0.375107	0.0376135	0.198949
Syt14	-0.124626	0.45568	0.0376412	0.198949
Slc40a1	-0.310281	0.348029	0.0377058	0.199073
Ice2	-0.899559	0.86401	0.0377349	0.199073
Nppb	-0.822682	0.858659	0.0378971	0.199337
Ckap2l	-0.236136	0.348872	0.0379069	0.199337
Golga1	-0.137652	0.350846	0.03822	0.200346
Kpna1	-0.0712901	0.340989	0.0383153	0.200433
Ugdh	0.167354	0.441488	0.0383522	0.200433
Huwe1	-0.322764	0.591518	0.0384193	0.200433
Pikfyve	0.408799	0.466118	0.0385578	0.200433
Zfp472	0.258883	0.368082	0.038618	0.200433
Zfp51	0.245793	0.359061	0.0387995	0.200985
Nufip2	-0.0224797	0.445306	0.0388473	0.201019
Pdp2	0.444155	0.538331	0.0389605	0.201264
Arhgap11a	0.0214456	0.504297	0.0390217	0.201286
Kdm5b	0.14645	0.5891	0.0390375	0.201286
Rbm15	0.61051	0.385326	0.0390467	0.201286
Mfn1	-0.0292262	0.445248	0.039104	0.201299
Golm1	-0.802063	0.38553	0.039236	0.201747
Tchh	0.08879	0.469449	0.0392463	0.201747
Zscan18	0.159653	0.958853	0.0392813	0.201837
Kdm2a	0.58378	0.427714	0.0393487	0.202002
Kpna3	-0.0686253	0.566479	0.0394409	0.202124
Pik3c2a	0.0839149	0.498059	0.0395186	0.202415
Mastl	-0.0388334	0.502384	0.0395502	0.202415
Kif21a	0.0423223	0.426878	0.0396117	0.202462
Ewsr1	-0.907754	0.414415	0.0396283	0.202462
Dlec1	-0.0509307	0.354689	0.0397186	0.202613
Ehbp1	-0.253682	0.494696	0.0397345	0.202613
Vps50	0.255463	0.371376	0.0397843	0.202613
Acot10	-0.469041	0.523949	0.0399118	0.202621
Zfp9	0.159603	0.436711	0.0399908	0.202842
Ap4e1	0.125747	0.374053	0.0400693	0.203061
Atp8b1	0.109347	0.458084	0.040197	0.203347
Mpdz	0.0898172	0.422663	0.0403299	0.20375
Zhx3	0.125729	0.398989	0.0404364	0.204003
Atp11c	-0.136932	0.367111	0.0404802	0.204003
Stxbp4	-0.0836033	0.57867	0.040531	0.204003
Hykk	0.271346	0.709774	0.0405343	0.204003
Thnsl1	-0.174147	0.387969	0.0406288	0.204358
Edrf1	-0.254641	0.552365	0.0406691	0.204388
Kdm3a	-0.573749	0.815749	0.0407175	0.204448
Ppig	-0.181782	0.463531	0.0407181	0.204448
Dzip3	-0.037556	0.591232	0.0407879	0.204708
Dtl	0.114736	0.390166	0.0408396	0.204788
Cdk17	0.153344	0.352373	0.0408753	0.204844
Gopc	-0.00685971	0.356996	0.0409855	0.205161
Trim25	-0.32503	0.378329	0.0410486	0.205224
Ezh2	-0.348259	0.491463	0.0410519	0.205224
Odf2	-0.448868	0.427201	0.0411363	0.20529
Syncrip	0.149163	0.496659	0.0411368	0.20529
Eml4	-0.0141413	0.523099	0.0411842	0.205335
Fam179b	0.193422	0.346172	0.0412821	0.205335
Dph5	-0.22802	0.423246	0.0414297	0.205504
Thbs1	0.458721	0.644161	0.0414527	0.205504
Srgap2	0.147665	0.651181	0.0414722	0.205504
Cenpj	-0.127868	0.499505	0.0414752	0.205504
Zak	0.246615	0.341577	0.0414755	0.205504
Esyt2	-0.0304423	0.333546	0.0415009	0.205504
2610008E11Rik	-0.0598235	0.458341	0.0416479	0.205523
Sgms1	0.112528	0.323802	0.0416484	0.205523
Nectin3	0.255703	0.39831	0.0416835	0.205598
Zfp69	-0.0392645	0.610774	0.0418535	0.205797
Map3k1	0.243942	0.380323	0.0418663	0.205797
Tmem200a	0.0435902	0.738241	0.0419163	0.205797
Cpsf2	0.101077	0.35885	0.0419297	0.205797
Tmem194	-0.449587	0.32957	0.0421981	0.206711
Fry	0.0750879	0.436406	0.0424305	0.206949
Rin2	0.381945	0.389679	0.0424594	0.206949
Rnf6	0.199738	0.431552	0.0425113	0.206949
Klhdc1	0.65266	0.34678	0.0425416	0.206949
Safb2	-0.822102	0.553273	0.0425446	0.206949
Mettl18	-0.010787	0.493089	0.0427197	0.207227
Cpd	-0.266262	0.393731	0.0429413	0.207635
Zfp940	0.293726	0.598702	0.0430216	0.207635
Esco1	0.147272	0.439202	0.0431303	0.20781
Agl	0.150654	0.410875	0.0431544	0.207838
Dpp4	-0.97166	0.900833	0.0432662	0.208201
Rbbp8	0.164928	0.389229	0.0434562	0.208853
Sash1	-0.0659575	0.370386	0.0435088	0.209007
Styk1	0.288155	0.623376	0.0436068	0.209137
Rnf20	0.2998	0.718771	0.0437408	0.209429
Spag9	-0.0245701	0.403354	0.0437746	0.209503
Jrkl	0.185055	0.549365	0.043879	0.209801
Tlk2	-0.171246	0.456209	0.0438919	0.209801
Sh3d19	0.181977	0.351327	0.0439302	0.209818
Clp1	0.434227	0.466092	0.043932	0.209818
Brca1	0.125315	0.499044	0.0440007	0.209959
Atp6v1a	-0.0303385	0.487859	0.0440562	0.209973
Hspa4l	-0.0970387	0.55372	0.044102	0.210051
Flt1	-0.873774	0.619998	0.0441865	0.210051
Nup98	-0.71498	0.565655	0.0441884	0.210051
Nrp1	0.242012	0.507394	0.0442024	0.210051
Ctnnd1	0.858778	0.464626	0.0442628	0.21017
Myo6	-0.44785	0.544827	0.0445374	0.210601
Wdr20rt	-0.139911	0.57744	0.0446519	0.210809
Vprbp	-0.694384	0.725095	0.0446552	0.210809
Zrsr1	0.367374	0.407869	0.0446753	0.210818
Zfp160	0.0517435	0.519208	0.0447115	0.210818
Wdr7	0.0950517	0.343524	0.044858	0.21108
Scaper	-0.0820481	0.430668	0.04486	0.21108
Atf6	0.535139	0.399969	0.0449356	0.211115
Pla2g4a	-0.248689	1.01291	0.0451093	0.21147
Mynn	-0.0326485	0.394393	0.0451739	0.2116
Apbb2	0.0349312	0.380537	0.0453183	0.211931
Sec24a	0.262002	0.396521	0.0453789	0.211931
Zfp202	0.437683	0.33052	0.0455387	0.211931
Arl13b	0.211921	0.349179	0.0455484	0.211931
Fam178a	0.0857539	0.41835	0.0455663	0.211931
Mfap3	0.108092	0.447707	0.0455791	0.211931
Pogz	0.451846	0.407774	0.0455945	0.211931
Nedd9	0.0672092	0.501833	0.0456379	0.211931
Epha4	0.140943	0.35456	0.045657	0.211931
Lcor	0.0027564	0.496564	0.0456584	0.211931
Trip12	-0.0755534	0.846702	0.045667	0.211931
Hltf	-0.432218	0.477424	0.0458777	0.212463
Ccnt1	0.154747	0.480258	0.0459137	0.212544
Zfp612	0.0253628	0.392485	0.0459344	0.212553
Arih1	0.102382	0.415025	0.0459716	0.21264
Zfp770	0.229522	0.384917	0.0461886	0.212955
Casc5	0.157504	0.554762	0.0462666	0.212972
Kank1	1.16711	0.403436	0.0463039	0.212972
Zfp61	0.595835	0.452714	0.0465952	0.21358
Mtss1	0.489047	0.636565	0.046604	0.21358
Far1	-0.0542467	0.703924	0.0466244	0.213588
Baz2b	0.317558	0.559941	0.0467429	0.213703
Foxo1	-0.230216	0.378367	0.0470169	0.214433
Fermt1	0.473851	0.337005	0.047052	0.214433
Mbtd1	0.0979454	0.40035	0.0470871	0.214433
Sos1	0.11394	0.33968	0.047262	0.21496
Myom1	0.556167	0.817408	0.0473247	0.215075
Polr3b	0.0373497	0.496079	0.0473551	0.215127
Spata13	-0.217656	0.366861	0.0474001	0.21521
Arl5b	0.131563	0.397156	0.0474881	0.215372
Tle4	0.0920692	0.329299	0.0475031	0.215372
Nr2c1	-0.664635	0.370152	0.0476021	0.215736
Slc25a40	0.189749	0.319078	0.0477697	0.215844
Zhx1	0.0532377	0.348195	0.04785	0.215844
Ercc5	0.0765168	0.503783	0.0478608	0.215844
Upf3b	-0.284074	0.552523	0.0478617	0.215844
Srrm4	1.27012	0.774771	0.047904	0.215844
Esco2	-0.464313	0.717018	0.0479071	0.215844
Fhad1	-0.657284	0.344608	0.0482768	0.21711
Dnmbp	-0.0708682	0.380661	0.0482845	0.21711
Ubr3	0.233535	0.377849	0.048333	0.21711
Dgke	0.0935097	0.406251	0.0484458	0.217171
Usp3	0.500218	0.344321	0.0485279	0.217265
Adnp	0.113435	0.314696	0.0487058	0.217712
Rab8b	0.175224	0.427784	0.0488048	0.217824
Baz1b	0.318676	0.522972	0.0489	0.218078
Ftsj3	-0.658913	0.770096	0.0490704	0.218668
Atp2c1	0.0231241	0.316815	0.0493085	0.219212
Wdr78	-0.077382	0.400995	0.0495228	0.219743
Lpar6	-0.345443	0.394218	0.049821	0.220076
Ctnna1	-0.911419	0.500941	0.0501919	0.220627
Nlrp10	0.157276	0.394709	0.0504834	0.220838
Cct4	-0.00884127	0.35816	0.0506314	0.221317
Txndc16	-0.191037	0.655385	0.0506711	0.221353
Six4	0.235933	0.613074	0.0507315	0.221374
Papd5	0.0118302	0.337678	0.0507439	0.221374
Kif27	-0.109482	0.380372	0.0508495	0.221374
Zfp354a	0.237046	0.947575	0.0509387	0.221374
Dmd	-0.0135161	0.345721	0.050967	0.221374
Zfp68	0.157598	0.358621	0.0510587	0.221374
Uprt	0.607643	0.596189	0.0511283	0.221453
Zfp420	0.372331	0.452967	0.051184	0.221528
Itgb6	0.0338061	0.385052	0.0512603	0.221528
Cttnbp2nl	0.633732	0.457689	0.0515214	0.221986
2700049A03Rik	-0.237719	0.482173	0.0515969	0.222124
Zfp874a	0.239347	0.316459	0.0517412	0.222411
Gspt1	-0.73436	0.445193	0.051756	0.222411
Myo1b	-0.359553	0.779874	0.0518294	0.222543
Rif1	0.164678	0.454223	0.0518822	0.222543
Ncapd3	-0.701356	0.32034	0.0518935	0.222543
Trim33	0.116731	0.423089	0.051934	0.222589
Fat1	-0.904643	0.491899	0.0519747	0.222589
Zfp445	0.0963058	0.478188	0.0520849	0.222714
Tm9sf3	-0.177618	0.32139	0.0520928	0.222714
Zfp518b	-0.479331	0.404993	0.0522678	0.223041
Peak1	0.0127788	0.587434	0.052339	0.223041
Kif23	-0.30227	0.518646	0.0523538	0.223041
Matr3	-0.149989	0.466081	0.0523916	0.223041
Btbd11	-0.164083	0.344699	0.0523991	0.223041
Zcchc6	0.111183	0.358025	0.0525645	0.223169
Kif11	-0.295284	0.66767	0.0528064	0.223651
Bicd1	-0.0340081	0.343778	0.0531518	0.22454
Stx19	1.10419	0.510113	0.0532713	0.22454
Zfp459	0.522489	0.625121	0.0534522	0.224726
Kcnb1	0.212547	0.636595	0.0535585	0.224776
Rabgap1l	0.0793965	0.398799	0.0536206	0.224776
Herc4	-0.389986	0.809157	0.0536817	0.224827
Taf3	0.287244	0.338898	0.0536929	0.224827
Pld1	0.311349	0.3987	0.0539027	0.224856
Palld	0.248979	0.664531	0.0539115	0.224856
Cyb5d2	0.396769	0.343127	0.0539371	0.224856
Lig4	-0.304786	0.460752	0.0539666	0.224856
Polk	-0.437056	0.67297	0.0539817	0.224856
Dhx29	-0.650095	0.500065	0.0541372	0.224856
Vgll3	0.382955	0.535278	0.0542308	0.225103
Zyg11b	0.105662	0.372622	0.0543895	0.225528
Slc33a1	-0.42539	0.414375	0.0543922	0.225528
Jph1	-0.15912	0.304438	0.054559	0.225892
Supt20	-0.384994	0.639286	0.0546667	0.226174
Angpt2	-0.131213	1.15179	0.0546866	0.226175
Brox	-0.08096	0.464335	0.0547636	0.22633
Ccdc89	0.402038	0.684839	0.054865	0.226393
Zfp850	0.124984	0.364188	0.0550177	0.226706
Ireb2	0.186017	0.309162	0.0550308	0.226706
Zfp654	0.00690303	0.401442	0.0550328	0.226706
Rnf180	-0.0302528	0.547038	0.0551146	0.226879
Cep97	0.0922175	0.37942	0.055268	0.226952
Tdrkh	0.393807	0.357892	0.0553055	0.226952
Sp1	0.0852181	0.35743	0.0553217	0.226952
Il18bp	0.238924	0.564807	0.0554537	0.227221
Fbxo32	0.297716	0.334243	0.0554988	0.227269
Ythdf2	-0.123393	0.576014	0.0555778	0.227396
Xpr1	0.00583057	0.381507	0.0557405	0.227736
Zfp84	-0.0444946	0.533176	0.0557803	0.227766
Dhx9	-0.471328	0.53442	0.0561708	0.227808
Prpf40a	-0.373447	0.716254	0.0562418	0.227808
Kdm5a	0.197977	0.57325	0.0562637	0.227808
Ppil4	-0.099163	0.397108	0.0562806	0.227808
Acadm	-0.636566	0.457757	0.0562915	0.227808
Wnt11	-0.595724	0.791611	0.0562954	0.227808
Tax1bp1	-0.367203	0.380928	0.056449	0.228095
Rabgap1	0.0772038	0.415724	0.0565003	0.228153
Iqcb1	-0.131735	0.562369	0.0566113	0.228441
Ptpn3	-0.183368	0.326445	0.056725	0.228577
Enah	0.0809743	0.308194	0.0567551	0.228618
Fpgt	0.0618836	0.330328	0.0568235	0.228733
Sdpr	0.0832234	0.484562	0.0568961	0.228864
Zgrf1	1.15374	0.567913	0.0571193	0.229537
Veph1	-0.161087	0.698121	0.0571519	0.229537
Phf21a	0.0426098	0.304923	0.0571537	0.229537
Ift74	-0.175596	0.430256	0.0572151	0.229595
Mak	0.115106	0.515457	0.0572528	0.229653
Atad2	0.0280618	0.542901	0.0574308	0.230098
Klhl20	0.159924	0.601492	0.0574743	0.230139
Zmym2	0.0251104	0.343299	0.0575115	0.230174
Usp7	-0.0613045	0.331693	0.0575529	0.230182
Zfp35	0.13168	0.467953	0.0577062	0.23048
Sgtb	-0.0721518	0.412991	0.0579239	0.230728
Cep95	-0.696033	0.329477	0.0579959	0.230774
Zfp939	0.22034	0.403734	0.0580617	0.230895
Lztfl1	0.136508	0.328409	0.0580666	0.230895
Mterf2	0.0234238	0.733749	0.0581236	0.230961
Pwwp2a	0.142379	0.378958	0.0581987	0.231099
Usp33	-0.119131	0.760721	0.0582254	0.231125
Hnrnpu	-0.723642	0.494621	0.0585293	0.231637
Smc1a	-0.29149	0.616079	0.0586391	0.231637
Prkaa2	0.105734	0.350062	0.0586478	0.231637
Gpm6b	0.101709	0.33606	0.0587666	0.231637
Prss35	0.288872	0.388491	0.0589312	0.231996
Lysmd3	0.160169	0.408716	0.0590465	0.232096
Zfp605	0.140717	0.51295	0.0590761	0.232096
Pik3c2g	0.356619	0.358596	0.0590783	0.232096
Cxcl15	0.465003	0.520517	0.0592115	0.232301
Znrd1as	0.276796	0.369919	0.0592401	0.232333
Fbxo38	0.0783084	0.599536	0.0593295	0.232472
Ddx20	-0.271602	0.334903	0.0594311	0.232472
Zfp334	0.242538	0.383895	0.0594313	0.232472
Taf1a	-0.221708	0.794274	0.0595472	0.232472
Tmem68	0.0961135	0.328908	0.0595801	0.232472
Dlg3	-0.00662201	0.36383	0.0596732	0.232472
Prpf38b	-0.515644	0.653335	0.0597258	0.232472
Smarcad1	-0.316169	0.337957	0.0599876	0.233029
Clmp	0.410747	1.33863	0.0601756	0.233522
Tra2a	-0.102854	0.394769	0.0602035	0.233551
Itsn1	0.238137	0.405765	0.0603048	0.233656
Hmgn5	0.107875	0.331246	0.0603697	0.233656
Clasp2	0.19539	0.435118	0.0604402	0.233656
Sbno1	0.14581	0.321566	0.0604437	0.233656
Setx	0.15787	0.409265	0.0604509	0.233656
Fastkd2	-0.982505	0.456207	0.0604781	0.233666
Rbm25	-0.239339	0.534268	0.0605142	0.233727
AW209491	0.0111197	0.318661	0.0607767	0.23433
Hyls1	-0.278926	0.852556	0.0608296	0.23433
Hells	-0.502354	0.779756	0.060894	0.23433
Ddx43	0.322115	0.721581	0.0609946	0.23439
Ivl	-0.185631	0.295842	0.0610334	0.23439
Fmnl2	0.17134	0.350394	0.0610698	0.234449
Phc3	0.173423	0.445179	0.06124	0.234706
Mgat5	-0.430477	0.416683	0.0612476	0.234706
Rest	0.0780561	0.427637	0.0612542	0.234706
Cyp39a1	-0.344053	0.337754	0.0613005	0.234751
Zc3h11a	0.0385182	0.344077	0.0613663	0.234751
Zmym1	0.0630936	0.457474	0.0614776	0.234951
Zscan29	0.0117722	0.30065	0.0615118	0.234951
Cep162	-0.0441873	0.435192	0.0616302	0.23502
Asun	-0.120505	0.348226	0.0617532	0.235258
Tbck	0.0500085	0.398051	0.0617843	0.235298
Lgr4	-0.127456	0.293816	0.0618493	0.235435
Zfp599	0.198081	0.311079	0.0620865	0.235865
Scaf11	0.137875	0.449158	0.0620909	0.235865
Odf2l	-0.681758	0.519865	0.0621513	0.235865
Fan1	0.601954	0.495261	0.0621796	0.235865
Dhx15	-0.308431	0.590409	0.0622621	0.235865
Zfp281	0.148042	0.314758	0.0623458	0.236023
Scd1	0.0749614	0.299319	0.0624721	0.236267
Cdkn2aip	0.202152	0.400434	0.0626597	0.236664
Nol8	-0.205219	0.959126	0.0627361	0.236864
Alkbh8	-0.495775	0.5065	0.0628587	0.237103
Fa2h	0.696443	0.54735	0.063017	0.237387
Pja2	-0.14465	0.648702	0.0630393	0.237393
Zc3h8	-0.210399	0.469966	0.0631576	0.237488
Map9	0.328673	0.510312	0.0632754	0.237708
Lpar1	0.205103	0.426226	0.0633929	0.237941
Opa1	-0.340543	0.351398	0.0635121	0.238101
Ylpm1	-0.676207	0.354912	0.0635601	0.238101
Inhba	-0.0868641	0.303781	0.0635982	0.238166
Lemd3	0.0499422	0.362777	0.0637652	0.238168
Pbx1	0.437	0.315894	0.0638489	0.238325
Mlkl	-0.405876	0.746918	0.0639095	0.238473
Mecom	0.399272	0.549325	0.0639694	0.238502
Vps41	0.142903	0.388479	0.064023	0.238502
Ralgapa1	0.0596631	0.358734	0.0641572	0.238768
Zfp955b	0.011976	0.308348	0.0641763	0.238768
Epas1	0.669737	0.383445	0.0644271	0.23939
Pcnt	-0.190261	0.347708	0.0646	0.239735
Nuf2	-0.0776935	0.375399	0.0647378	0.240077
Rps6ka5	0.0191941	0.376723	0.0650066	0.240529
Fam172a	0.20697	0.349993	0.065173	0.240911
Pitpnc1	0.347275	0.376803	0.0652051	0.240952
Ccdc171	0.0441647	0.8243	0.0653406	0.241028
Incenp	0.281897	0.683452	0.0653736	0.24103
Zfp81	0.206919	0.333358	0.0654806	0.241054
Spink2	0.462445	1.28925	0.0655123	0.241054
Mfap3l	0.0391685	0.356104	0.0655804	0.241056
Fam3c	-0.0869231	0.345266	0.0657053	0.241056
Cmtr2	0.280798	0.389777	0.0657085	0.241056
Arid1a	-0.303245	0.394219	0.0657567	0.241056
Csnk1g1	0.336562	0.366292	0.0657765	0.241056
Zfp941	0.167855	0.56473	0.0658523	0.241056
Fermt2	-0.0486176	0.471308	0.0658541	0.241056
Ikzf2	0.432446	0.391792	0.0659073	0.241056
Ccdc15	-0.568388	0.481197	0.0659991	0.241118
Oxsr1	0.235725	0.326496	0.0660257	0.241118
Zfp994	-0.225941	0.51919	0.0662743	0.241781
Onecut1	0.266456	0.312898	0.0664984	0.242145
Ifih1	-0.62428	0.555666	0.0666921	0.242269
Sesn1	0.251899	0.28925	0.0667996	0.242269
Pou2f3	0.14996	0.491896	0.066824	0.242269
Alpl	-0.385923	0.887607	0.0668473	0.242269
Camsap2	0.139891	0.404738	0.0668603	0.242269
Vps13d	-0.0792104	0.445231	0.0668723	0.242269
Gpbp1	0.107341	0.379452	0.0669162	0.242269
Ppp2r2a	-0.896296	0.324908	0.0672023	0.242768
Cask	-0.169869	0.309051	0.0673693	0.243001
Utrn	0.193099	0.475475	0.0675729	0.243415
Pde2a	0.400029	0.366483	0.068174	0.244803
Plaa	0.0497729	0.29145	0.068187	0.244803
Hnrnpf	0.0388733	0.567965	0.0682315	0.244863
Abat	0.152598	0.719418	0.0682754	0.244916
Zfp937	0.334457	0.42054	0.0683585	0.244916
Camk1d	-0.00550138	0.352322	0.068445	0.244916
Prl2c2	0.257427	1.20519	0.0684601	0.244916
Anxa3	-0.701446	0.412565	0.0685156	0.245038
Herc3	-0.621879	0.591327	0.0685984	0.245093
Ush1g	0.961664	0.399655	0.0686033	0.245093
Zmym6	-0.271064	0.546855	0.068623	0.245093
Lims1	0.0972835	0.298558	0.0686255	0.245093
Rrbp1	-0.388957	0.376268	0.0686874	0.245193
Top1	-0.336806	0.325934	0.0689268	0.245894
Harbi1	0.103684	0.283511	0.0690428	0.246155
Ggps1	0.194162	0.316754	0.0690723	0.246183
Ninl	-0.242457	0.40719	0.0691779	0.246288
C1s1	0.237689	0.625468	0.0693206	0.246288
Wrn	-0.0781415	0.506482	0.0693593	0.246288
Meis2	0.0246148	0.35789	0.0695385	0.246387
Senp8	-0.382925	0.406366	0.0697854	0.246731
Sdha	-0.936414	0.281878	0.0698928	0.246814
Zfp90	0.2335	0.283158	0.0698992	0.246814
Rapgef6	0.0535409	0.337744	0.0699491	0.246814
Nsun6	-0.201692	0.773503	0.069962	0.246814
Zc3h18	0.132236	0.457577	0.0699748	0.246814
Mbnl2	0.151547	0.329315	0.0703735	0.247334
Pak3	0.145805	0.378684	0.0704397	0.247334
Ctse	0.429016	0.810878	0.0704465	0.247334
Ets1	0.551247	0.497813	0.0704949	0.247334
Kbtbd7	-0.147509	0.458974	0.0704957	0.247334
Nme5	0.53359	0.325217	0.0705043	0.247334
Serpinb9	-0.653845	0.46611	0.0705219	0.247334
D16Ertd472e	-0.319143	0.373482	0.0705396	0.247334
Rbm6	-0.0607772	0.442558	0.0706054	0.247393
Golph3l	-0.203768	0.385143	0.0706219	0.247393
Arhgap5	0.106633	0.385537	0.0706753	0.247428
Ddx1	-0.683567	0.478443	0.0707176	0.247501
Fndc3b	0.105032	0.367907	0.0711455	0.24824
Vnn3	-0.60779	0.656909	0.0713123	0.248366
Lamb1	1.05227	0.326644	0.0713324	0.248366
Tec	0.207706	0.429665	0.0713705	0.248408
Zfp959	-0.166295	0.478508	0.0714185	0.248408
Slc38a1	-0.61367	0.314285	0.0714317	0.248408
Zfp638	-0.278737	0.648134	0.0714823	0.248447
Prkdc	0.40543	0.488318	0.0715956	0.248447
Ube4a	-0.312858	0.288911	0.071739	0.24857
Zfp729a	0.253389	0.419376	0.0720965	0.249175
D3Ertd751e	-0.15009	0.42664	0.0721159	0.249175
Arid4b	-0.222037	0.840478	0.07231	0.249267
Arid4a	-0.00503781	0.580605	0.072688	0.249623
Tcf12	0.0417165	0.323192	0.072879	0.249649
Ocln	0.0256925	0.299487	0.0728796	0.249649
Gm15455	0.132123	0.870104	0.0728978	0.249649
Rassf9	-0.643136	0.565695	0.072902	0.249649
Nup54	0.0101838	0.318372	0.0729054	0.249649
Fn3krp	-0.229314	0.340754	0.0729572	0.249649
Tspan8	-0.92088	0.379844	0.0730323	0.249649
Smek2	0.143631	0.358767	0.0731485	0.249748
Amph	0.318124	0.44279	0.0731847	0.249748
Ap1g1	-0.657834	0.387601	0.0732487	0.249866
Hook1	-0.00901299	0.325024	0.073339	0.249951

## Sheet: translationDown
Gene ID	apvSlope	apvEff	apvRvmP	apvRvmPAdj
Lag3	0.131831	-1.95226	1.43121e-05	0.0142892
Tmcc2	-0.501449	-1.65408	7.14617e-05	0.0302998
Hs3st6	0.977862	-1.11449	0.00040959	0.0804453
Trim29	-0.235133	-1.80207	0.00053509	0.0857565
Tmem91	1.4195	-1.99229	0.000617369	0.0894638
Mafb	1.19661	-1.9791	0.000629148	0.0900311
Gapdhs	-0.752567	-0.79007	0.000760274	0.0953298
Enpp3	0.587744	-1.44351	0.000792408	0.0953298
Gm11744	1.56704	-2.42725	0.000810216	0.0953298
Ramp3	-0.530006	-0.78527	0.000919305	0.0953298
Plpp7	0.327626	-0.871578	0.000988012	0.0953298
Gm5803	-0.449992	-1.44717	0.00126542	0.10226
Ifitm5	0.0274225	-0.815558	0.00131626	0.10226
Npb	0.182976	-1.17888	0.00137876	0.103338
Iffo1	0.0945123	-0.674955	0.00154515	0.104675
Derl3	-0.253281	-0.860814	0.00154525	0.104675
Fmnl1	-0.959469	-2.14275	0.00157866	0.105417
Cited1	0.389222	-0.83824	0.00165873	0.106089
5031439G07Rik	-0.985829	-0.684689	0.00174118	0.107167
Insrr	0.151806	-1.08245	0.00183012	0.108145
Sbsn	-0.30421	-0.713923	0.00204209	0.115373
Dbndd1	0.476873	-0.816653	0.00206599	0.115373
Zfp931	0.891945	-0.893566	0.00217378	0.116771
Nkd1	-0.784622	-1.37075	0.00222679	0.116937
Kif1c	-0.955463	-0.687583	0.00237036	0.12007
Vpreb3	0.185468	-0.777011	0.00275414	0.127322
Hist1h4j	-0.128308	-3.90474	0.00304893	0.130239
Prr7	-0.205902	-0.603072	0.00326994	0.13445
Hpx	-0.168522	-1.11396	0.00329406	0.13445
1700003E16Rik	-0.248635	-0.606527	0.00335116	0.134775
H1fx	0.178247	-0.648957	0.00336641	0.134775
Dmtn	-0.753182	-1.72429	0.00336701	0.134775
Ak8	0.00605176	-1.1154	0.00339139	0.135098
Fcho1	1.42124	-0.681663	0.00345615	0.135098
Cenpb	-0.994364	-0.773284	0.00348793	0.135098
Ephb6	1.86986	-0.947774	0.00378471	0.135098
Relt	0.939259	-0.735718	0.0037964	0.135098
Atp1a3	0.369832	-1.01463	0.00381154	0.135098
Azin2	-0.515179	-0.752679	0.00386896	0.135098
Extl1	-0.0292666	-0.690795	0.00394669	0.135433
Ifitm10	0.827953	-1.61257	0.00396315	0.135433
Cidea	0.26944	-0.612138	0.00407127	0.137893
Bsn	-0.106719	-0.566906	0.00420184	0.140302
Dohh	-0.419069	-0.631444	0.00420828	0.140302
Ccdc88b	0.765249	-0.926762	0.00430673	0.140564
Slc12a5	0.151977	-0.726233	0.00442113	0.140564
2810428I15Rik	-0.351061	-0.651527	0.00448318	0.140564
Matk	-0.268694	-0.705427	0.00449944	0.140564
Tsc22d4	-0.651304	-0.599988	0.00450197	0.140564
Slc2a6	-0.0177646	-2.26301	0.00451397	0.140564
Akr7a5	-0.0589902	-0.642403	0.0045423	0.140564
Egln2	-0.996456	-0.611344	0.00460733	0.140564
Nrtn	-0.677051	-0.656316	0.00464127	0.140564
Kcnab2	-0.114714	-0.668266	0.00469191	0.14135
Amz1	-0.0901579	-0.724952	0.00476114	0.141552
Psors1c2	-0.0870303	-0.640815	0.00484767	0.141787
Capn10	-0.445271	-0.623426	0.00497627	0.143293
Smim12	-0.710955	-0.658273	0.00505401	0.143569
Fam195b	-0.631694	-0.63969	0.0051037	0.143909
Ube3b	-0.940646	-0.758649	0.00535858	0.146107
Cyc1	-0.0946347	-0.639543	0.00543268	0.146429
Cyb5rl	-0.7747	-0.648123	0.00553872	0.147916
Gpr157	0.095771	-0.668338	0.00567801	0.148415
Fance	-0.533819	-0.641916	0.00576624	0.148584
Nudt8	-0.328458	-0.642285	0.00581428	0.148584
Etnk2	-0.734456	-0.589514	0.00581459	0.148584
Add2	0.315661	-0.684619	0.00583384	0.148743
Fkbp8	-0.145848	-0.619559	0.00593673	0.149538
Tmem143	0.207005	-0.55958	0.00595645	0.149538
Tmem121	0.507542	-0.654176	0.00605253	0.150113
Mon1a	-0.0233246	-0.51875	0.00606716	0.150113
Zfp213	0.672144	-0.680101	0.00615491	0.150411
Adgrb2	-0.504085	-1.11236	0.00622761	0.15042
Adprhl2	-0.0475861	-0.632444	0.00634431	0.151923
Gpr25	0.924087	-0.866159	0.00635968	0.151923
Lmbr1l	-0.437556	-0.583562	0.00648711	0.151923
Kcnq4	0.566887	-0.782213	0.00660644	0.151937
Nme4	-0.269994	-0.581119	0.0066867	0.151937
Zfp523	-0.684091	-0.57371	0.00671313	0.151937
Tgfb1	0.926653	-0.598493	0.00672104	0.151937
Rgl2	-0.827329	-0.587964	0.00672155	0.151937
Gfra4	0.378074	-0.783968	0.00672655	0.151937
Clic3	0.001354	-0.638735	0.00675624	0.151937
Akt1s1	-0.437006	-0.604005	0.0067954	0.151937
Pex6	0.231676	-0.657928	0.00680923	0.151937
Slc17a9	0.689328	-0.862867	0.00682288	0.151937
Def8	-0.789765	-0.712331	0.00686121	0.152223
Tarbp2	-0.357594	-0.526842	0.00690597	0.152625
H2-Bl	0.602418	-0.625134	0.00704137	0.153597
Pik3r2	-0.524167	-0.635717	0.00708366	0.153755
Cxx1c	-0.0187889	-0.627488	0.00712492	0.153755
Hist1h3g	-0.385224	-0.503348	0.00720123	0.153755
Nr1h2	-0.275509	-0.564867	0.00723131	0.153874
Mogat2	0.54331	-0.524574	0.00731781	0.154549
Fam131c	-0.480457	-0.679275	0.00737162	0.154549
Hes6	-0.176592	-0.588884	0.00744171	0.155162
Mypop	-0.500371	-0.557539	0.0074712	0.155162
Lrfn4	0.209719	-0.618325	0.00762171	0.156088
Fam69b	0.0597822	-0.721672	0.00763715	0.15612
Pdlim4	-0.453227	-0.490715	0.00777367	0.157265
Selm	0.147522	-0.671285	0.00786443	0.157745
Hspa12b	-0.850831	-0.646574	0.00792507	0.157785
Dpysl5	1.31052	-0.747266	0.00798598	0.157969
Sac3d1	0.0788632	-0.570942	0.00799909	0.157969
Gamt	-0.321868	-0.504794	0.00800334	0.157969
Faap100	0.391932	-0.646851	0.00820984	0.158906
Zfp651	-0.955434	-0.530501	0.00827487	0.158906
Mdfi	-0.445385	-0.721549	0.00828844	0.158906
Cdk5r2	0.950396	-1.02962	0.00843248	0.158906
Fam109a	-0.0882921	-0.501482	0.00859837	0.159591
Maf1	-0.778609	-0.55679	0.00873392	0.160426
Prss36	-0.0524322	-0.792364	0.00878907	0.160426
Bak1	-0.458264	-0.599842	0.00881121	0.160426
Adap1	-0.438085	-0.764004	0.00884251	0.160426
Snx15	0.157501	-0.500073	0.00902503	0.162668
Ldhd	0.643651	-0.49197	0.00907893	0.162668
Flt3l	-0.0815425	-0.528195	0.00918022	0.162668
Anks6	0.214759	-0.468486	0.00931934	0.162852
Map6d1	-0.53019	-0.747089	0.0093733	0.162852
Eva1b	-0.652233	-0.491636	0.0094539	0.163487
Ndufaf6	-0.231146	-0.511455	0.00966632	0.164044
2410004P03Rik	-0.826811	-0.735036	0.0097009	0.164044
Ssc4d	0.0235487	-0.595006	0.00972483	0.164044
Serinc2	0.902804	-0.5452	0.00975685	0.164044
Mpc1	-0.787297	-0.644296	0.00978696	0.164044
Dnal4	-0.627096	-0.587007	0.0097877	0.164044
Ppp1r37	-0.378515	-0.497058	0.00978792	0.164044
Il17rc	-0.166203	-0.737312	0.00980251	0.164044
Rbck1	-0.791825	-0.692298	0.00982305	0.164044
Atp6v0c	0.14747	-0.505169	0.00990758	0.164044
Hexa	0.0821694	-0.589261	0.00993764	0.164044
Fgf21	-0.292711	-0.63656	0.00994464	0.164044
1700037C18Rik	0.155794	-0.606769	0.00997718	0.164044
Hcn2	-0.929491	-0.769109	0.0099828	0.164044
Smyd5	0.00390829	-0.580833	0.0100089	0.164044
Plxnd1	-0.713087	-1.04816	0.0100777	0.164044
Fastk	-0.530017	-0.576394	0.0100961	0.164044
Josd2	-0.347058	-0.601285	0.0101669	0.164044
Chmp1a	-0.418523	-0.582795	0.0103099	0.16433
Slc46a1	0.790693	-0.529878	0.0105175	0.164685
Coq4	-0.0865061	-0.593079	0.0105551	0.164795
Alg3	0.561823	-0.471004	0.0106663	0.164795
Spr	-0.0137255	-0.548312	0.0106679	0.164795
Ube2m	-0.141265	-0.535556	0.0106768	0.164795
Ube2s	0.0148368	-0.57406	0.0107177	0.164976
Angel1	0.395282	-0.55472	0.0107255	0.164976
Shf	-0.299995	-0.519263	0.0107955	0.165666
Slc9a3r2	0.368211	-0.562997	0.0108518	0.16579
Nsmf	-0.583561	-0.683733	0.0109506	0.165962
Trabd	-0.641191	-0.587784	0.0110249	0.165962
Crlf2	0.12242	-0.526271	0.0110472	0.165962
Nacc1	-0.874705	-0.60003	0.0110566	0.165962
Pgap3	0.389143	-0.545206	0.0110991	0.165962
Ocel1	-0.172136	-0.575001	0.0111151	0.165962
Bok	-0.725993	-0.560334	0.0111846	0.165962
Hist1h2an	-0.758441	-1.03597	0.0112903	0.165962
Zfpm1	-0.741377	-0.564483	0.0113082	0.165962
Pbx4	0.0579401	-0.540355	0.0113263	0.165962
Spns3	0.0501411	-0.637224	0.0113483	0.165962
Pgam5	-0.0604108	-0.462115	0.0113766	0.165962
Palm	-0.748268	-0.539101	0.0114532	0.165962
Tagln2	-0.203834	-0.501964	0.01148	0.165962
Rhof	0.500885	-0.518181	0.0115255	0.165967
Hsd17b14	0.450477	-0.536781	0.0116622	0.166157
Dgkz	-0.848904	-0.663609	0.0116794	0.166157
Cyhr1	-0.525051	-0.52287	0.0116885	0.166157
Opa3	-0.56296	-0.533108	0.0116983	0.166157
Tecpr1	-0.388971	-0.456744	0.0117157	0.166157
Zfp428	-0.108275	-0.491343	0.0117991	0.166596
Dyrk1b	-0.168258	-0.476963	0.0119144	0.167085
Rhbdd3	-0.017527	-0.581603	0.0119459	0.167185
Serpinb6c	0.115693	-1.25891	0.0120046	0.167471
Pim2	0.0455708	-0.521664	0.0120126	0.167471
Hsf4	-0.352192	-0.578119	0.0120869	0.167471
Scly	0.121835	-0.477703	0.0121053	0.167471
Rps6ka4	-0.695212	-0.642481	0.0121235	0.167471
Sf3b5	-0.0257959	-0.533096	0.0121645	0.167471
Grk6	-0.890938	-0.588878	0.0121771	0.167471
Tbc1d10b	-0.717296	-0.508055	0.0121778	0.167471
Wdr4	-0.0780546	-0.52417	0.0122254	0.167471
Syngr2	0.342113	-0.525159	0.012274	0.167477
Hpn	0.119671	-0.543973	0.0123012	0.167648
Ttc36	-0.683331	-0.620586	0.0123704	0.16799
Card19	0.202978	-0.549662	0.0123947	0.168121
Cdk2ap2	-0.464401	-0.75202	0.0124301	0.168319
Mlf2	-0.196406	-0.540247	0.012464	0.16846
Pycard	-0.188749	-0.518909	0.0125446	0.16846
AI837181	0.11158	-0.51051	0.0125952	0.16846
Prickle4	0.91746	-0.58387	0.0126524	0.16846
Zfr2	0.479073	-0.560654	0.0126535	0.16846
Tkt	-0.136505	-0.519125	0.012927	0.170486
Steap3	0.238718	-0.526936	0.0129326	0.170486
Pin1	-0.405059	-0.540998	0.0129657	0.170486
1110008P14Rik	-0.867375	-0.545605	0.0129777	0.170486
Exosc5	-0.136482	-0.577074	0.0130215	0.170486
Zfp593	-0.143417	-0.543836	0.0130259	0.170486
Zfp358	-0.049285	-0.490573	0.0130982	0.170976
Vps37d	-0.502669	-0.537555	0.0131908	0.171406
Fam195a	0.261058	-0.575184	0.0132856	0.17154
Slc19a1	0.500314	-0.510882	0.0133623	0.17154
Bcat2	0.247463	-0.577545	0.0134416	0.17154
Wdr74	-0.00995065	-0.516493	0.013478	0.17154
Clpp	-0.138069	-0.478125	0.0135997	0.172032
Adamtsl5	0.264681	-0.465541	0.0136503	0.17204
Gpc1	-0.0949855	-0.6352	0.0136777	0.17204
Tmem180	-0.110966	-0.551817	0.0136928	0.17204
Ccdc124	-0.762382	-0.470335	0.0137257	0.17204
Tom1	0.400072	-0.569094	0.0137563	0.172048
Lemd2	0.219847	-0.548939	0.0137855	0.172048
Cotl1	-0.543745	-0.464483	0.0138111	0.172048
Tmem161a	0.277766	-0.503309	0.013862	0.172118
Ankrd54	-0.239597	-0.511286	0.013951	0.172211
Pigt	0.795729	-0.55108	0.0139617	0.172211
Snx8	0.101498	-0.57202	0.0139825	0.172211
C8g	0.733981	-0.621603	0.0140133	0.172211
Wnt7b	-0.106742	-0.659984	0.0140785	0.172316
Borcs5	0.13315	-0.506386	0.0140918	0.172316
Fbxl19	-0.821624	-0.499394	0.0141375	0.172316
Map3k11	-0.260102	-0.483687	0.0142109	0.172316
Hist1h2af	0.287254	-0.939053	0.0142163	0.172316
Zfp13	-0.405511	-0.553593	0.0142619	0.172345
Mrpl12	-0.144729	-0.567943	0.0142701	0.172345
Tnk2	-0.584121	-0.526546	0.0143014	0.172345
Ttyh1	-0.148155	-0.664861	0.0143019	0.172345
Arhgdia	-0.359252	-0.477311	0.0144319	0.173373
Slc25a1	-0.0804844	-0.522784	0.0144361	0.173373
Lrfn1	0.144886	-0.517605	0.0144478	0.173373
Megf8	-0.351317	-0.58616	0.0145042	0.173556
Nr2f6	-0.580538	-0.63756	0.0145968	0.173886
Aplp1	0.722286	-0.505231	0.0147833	0.174777
Dcxr	-0.0255325	-0.535961	0.0148243	0.174777
Ubtd1	-0.779297	-0.502893	0.0148733	0.175032
AU021092	-0.176593	-0.95763	0.0149338	0.17507
Sgsm1	-0.905514	-0.455224	0.0149562	0.17507
Mvb12a	-0.143106	-0.563209	0.0149956	0.175343
Klf16	0.0939669	-0.462341	0.0150256	0.175343
Ptpa	-0.46967	-0.546236	0.0150969	0.175694
Zfand2b	-0.310349	-0.553598	0.015151	0.175734
Gps1	0.413729	-0.482542	0.0152268	0.175946
Ppp1r16a	-0.575291	-0.657331	0.0152462	0.175946
Mmp11	1.2717	-0.494689	0.0153548	0.176127
Mrps18a	-0.44481	-0.474888	0.0153758	0.176127
Srf	-0.822149	-0.506487	0.0154157	0.176127
Nle1	0.195548	-0.576982	0.0154351	0.176127
Ankrd13b	-0.828797	-0.559697	0.0154826	0.176127
Rrp9	0.161056	-0.493156	0.0155536	0.176129
Pitpnm2	-0.872757	-0.664962	0.015693	0.176129
Rnf166	-0.124763	-0.55642	0.0156992	0.176129
Tpgs1	-0.0798487	-0.558074	0.0157615	0.176129
Tigd5	1.59114	-0.526749	0.0157925	0.176129
Flywch1	-0.530529	-0.461001	0.0158021	0.176129
Slc25a10	0.134502	-0.515381	0.0158353	0.176129
Rab29	-0.620681	-0.471974	0.0158786	0.176129
Kcp	-0.146332	-0.712132	0.0159763	0.176129
Sssca1	-0.274822	-0.440035	0.0160272	0.176129
Pigyl	-0.274408	-0.443655	0.0160498	0.176129
Ntmt1	-0.468324	-0.485119	0.0160923	0.176129
Mrpl28	-0.135889	-0.62519	0.0161371	0.176129
Tmem222	-0.0656057	-0.574852	0.0161568	0.176129
Sergef	-0.307866	-0.490004	0.0164303	0.176828
Ptms	-0.213206	-0.517178	0.0165037	0.176828
Ninj1	-0.725306	-0.586571	0.0166635	0.176828
Grcc10	-0.8702	-0.485504	0.0167363	0.176828
Mrps34	-0.208381	-0.454876	0.016856	0.176828
Fscn2	0.307581	-1.11988	0.0168801	0.176828
Tmc6	0.503487	-0.549916	0.0168879	0.176828
Sox12	-0.919417	-0.59286	0.016902	0.176828
Il3ra	0.331873	-0.509349	0.0169304	0.176828
Mesdc1	-0.287564	-0.508962	0.016962	0.176828
Thap3	0.040839	-0.495225	0.0170271	0.176828
Btbd17	0.13639	-0.434111	0.0170853	0.176828
Slc30a3	0.539149	-0.980248	0.0170951	0.176828
Dhrsx	0.315321	-0.558942	0.0171374	0.176828
Zmat5	0.307623	-0.577942	0.0171408	0.176828
Slamf9	0.57002	-0.499479	0.0171483	0.176828
Elof1	-0.971118	-0.50232	0.0171532	0.176828
Rnd2	-0.521903	-0.573579	0.0171911	0.176828
Tmub1	0.265274	-0.591432	0.0172489	0.176828
Rnls	-0.128284	-0.507551	0.0173024	0.176828
Hsf2bp	-0.353083	-0.489865	0.017363	0.176828
Igsf8	0.539015	-0.457672	0.0173762	0.176828
Zfp414	0.0595257	-0.427542	0.0173813	0.176828
Znhit2	-0.123804	-0.584147	0.0174205	0.176828
Nubp2	0.105461	-0.507741	0.0175097	0.176946
Alox5ap	0.333456	-0.530422	0.0175391	0.176946
H2-Ke6	-0.185616	-0.50112	0.0175431	0.176946
H2-DMb1	0.424477	-0.682528	0.0175658	0.176976
Ldlrap1	0.14965	-0.460548	0.0175771	0.176976
Btbd2	-0.640167	-0.640021	0.0176283	0.177181
Tesc	-0.403204	-0.433836	0.0177723	0.177382
Sh3glb2	0.0344008	-0.496274	0.0178	0.177475
Fbxo31	0.0592171	-0.509557	0.0178818	0.177518
Cracr2b	-0.256343	-0.484221	0.0179164	0.177518
Pde6d	1.49452	-0.651941	0.0179273	0.177518
R3hdm4	-0.584144	-0.534146	0.0179497	0.177518
Amdhd2	-0.0375885	-0.492136	0.0179604	0.177518
Ifrd2	-0.930149	-0.675311	0.0180359	0.177518
2210011C24Rik	0.245996	-0.440694	0.018132	0.177518
Map2k2	-0.895116	-0.569001	0.0182254	0.177518
Rbfa	0.0919125	-0.4532	0.0182255	0.177518
Scn1b	-0.798604	-0.735827	0.0182269	0.177518
Naa10	-0.147389	-0.447761	0.0182416	0.177518
Ino80b	-0.0419001	-0.407712	0.0182498	0.177518
Eif5a	-0.0432206	-0.465308	0.018267	0.177518
Rxrb	-0.45337	-0.461303	0.0182908	0.177518
Vim	-0.811124	-2.31266	0.0182915	0.177518
Sdr39u1	-0.350663	-0.448199	0.0182976	0.177518
Crb3	-0.604515	-0.474257	0.018371	0.177549
Spire2	-0.712516	-0.547952	0.0183949	0.177549
Alkbh6	-0.0277713	-0.421513	0.0184126	0.177549
Fbxw8	-0.0909959	-0.512841	0.0184421	0.177549
Pllp	0.336745	-0.585902	0.0184604	0.177549
Bcl3	0.466071	-0.475703	0.0184605	0.177549
Wfdc2	0.141998	-0.625087	0.018487	0.177549
Tst	-0.22138	-0.520237	0.0185801	0.177874
Ncln	0.673726	-0.549816	0.0185846	0.177874
Acot7	0.0815158	-0.421602	0.0185984	0.177874
Phf19	-0.591369	-0.513226	0.0186337	0.177879
Them6	0.33628	-0.552658	0.018642	0.177879
Trex1	-0.443385	-0.493007	0.0186979	0.177879
Tac4	-0.767603	-0.724583	0.0187047	0.177879
Rce1	-0.00784101	-0.506979	0.0187855	0.177879
Dexi	-0.456865	-0.532233	0.0188684	0.178054
Gpaa1	0.354844	-0.488665	0.0189221	0.178054
Aif1l	0.454402	-0.471682	0.0189284	0.178054
Urm1	-0.651727	-0.475861	0.0190015	0.17823
Rab37	-0.210858	-1.17291	0.0192087	0.179177
Chpf	0.613361	-0.52904	0.0192458	0.179177
Bckdk	-0.0639271	-0.502375	0.0192608	0.179177
Mettl22	0.0127377	-0.455861	0.0194553	0.179312
BC029214	0.317289	-0.481407	0.0194644	0.179312
Fbxw9	-0.18553	-0.484787	0.0195269	0.179312
Ehd1	0.121096	-0.49369	0.0195473	0.179312
Cnpy3	0.274839	-0.436346	0.0196252	0.179312
Ogfod2	-0.577602	-0.482644	0.0196259	0.179312
Mgat4b	-0.757297	-0.601757	0.019802	0.179672
Hist1h1e	0.333215	-0.688465	0.0198072	0.179672
Ints5	-0.0812637	-0.491324	0.0198461	0.179672
Hras	-0.734824	-0.575844	0.019872	0.179672
Sult4a1	-0.110077	-0.43457	0.0199056	0.179672
Slc35b2	0.408305	-0.5863	0.0199322	0.179672
Nr1i2	0.0457163	-0.692295	0.0199895	0.179922
Poll	-0.846725	-0.479363	0.0200328	0.179922
Med25	-0.632103	-0.592897	0.020145	0.180473
Rab1b	-0.0331257	-0.560896	0.0202456	0.180813
Ralgds	-0.984469	-0.481786	0.0202677	0.180813
Fsd1	0.38499	-0.786425	0.0202973	0.180813
Urgcp	-0.122302	-0.424911	0.0203207	0.180813
Ucp2	-0.778124	-0.536358	0.0203427	0.180813
Rabac1	-0.117459	-0.521096	0.0204367	0.180813
H2afx	0.243438	-0.469087	0.0204749	0.180813
Metrnl	0.398176	-0.432244	0.0204794	0.180813
Mkrn2os	-0.0344511	-0.437697	0.0205023	0.180813
Hlx	0.628059	-1.09092	0.0205674	0.180813
Park2	-0.880945	-0.487932	0.0205795	0.180813
Hps1	-0.382664	-0.470749	0.020662	0.180813
Mcat	-0.284137	-0.482965	0.0206741	0.180813
Psmd13	-0.281644	-0.440552	0.0207208	0.180813
Iba57	-0.325986	-0.480794	0.0207452	0.180813
Rbm38	0.0560824	-0.449941	0.0208206	0.180813
Padi1	0.143339	-0.975461	0.0208354	0.180813
Sema6d	1.06838	-0.718374	0.0208726	0.180813
Hist1h4d	0.177743	-0.522242	0.0209054	0.180813
Samd1	0.246783	-0.420293	0.0209161	0.180813
Cdk10	-0.0764255	-0.420793	0.0209274	0.180813
Fbxw5	-0.783755	-0.593299	0.0210574	0.180969
Exoc3l4	-0.474756	-0.465273	0.0210853	0.180969
Mydgf	0.130836	-0.49336	0.0211453	0.180969
Ubald1	-0.104987	-0.407504	0.021151	0.180969
E130012A19Rik	-0.522796	-0.633935	0.0211676	0.180969
Arhgdig	-0.700886	-0.562339	0.0212185	0.180969
Supt3	0.253071	-0.399434	0.0212213	0.180969
Mrps27	0.0603467	-0.460147	0.0212301	0.180969
Hspbp1	0.00764258	-0.467126	0.0213129	0.181253
Gnl1	-0.376955	-0.427703	0.021313	0.181253
Npm3	-0.225718	-0.422521	0.0214356	0.18164
Wbscr16	0.251418	-0.432572	0.0215031	0.181778
Timm50	0.0988188	-0.543326	0.0215249	0.181778
Zfp524	-0.332156	-0.496459	0.021578	0.181778
Wdr8	0.0120232	-0.503549	0.0218819	0.183238
Rxra	-0.891108	-0.594505	0.0219004	0.183238
Ankrd39	-0.33214	-0.445078	0.0219397	0.183238
Efhd2	-0.430102	-0.484305	0.0219741	0.183238
Plpp2	-0.307146	-0.558558	0.0220882	0.183238
Emc10	0.467798	-0.574357	0.0221097	0.183238
Spns2	-0.633966	-0.603634	0.0221267	0.183238
Get4	0.101335	-0.440039	0.022142	0.183238
Ltk	-0.0826731	-0.427621	0.0221663	0.183238
Trappc2l	-0.490611	-0.426898	0.0222176	0.183238
Pgls	-0.125049	-0.610175	0.0222195	0.183238
Mif	-0.304996	-0.529641	0.022222	0.183238
H2-T10	-0.425404	-0.493694	0.0222852	0.183238
Trp53i13	-0.0368294	-0.51347	0.0222928	0.183238
Impdh1	-0.0960527	-0.512014	0.0223125	0.183238
Smg5	-0.82042	-0.45981	0.0224552	0.183634
Emp3	1.8727	-0.977257	0.02247	0.183634
Slc27a1	0.345295	-0.449384	0.0224884	0.183634
Atp5d	-0.227262	-0.427499	0.0225076	0.183634
Lrfn3	-0.6956	-0.763851	0.0225725	0.183697
Pebp1	-0.400906	-0.520017	0.022577	0.183697
Mrpl17	0.131044	-0.486845	0.0226376	0.1839
Nrros	0.604869	-1.06568	0.0226824	0.1839
Mapk3	0.246303	-0.536205	0.022713	0.1839
Cdpf1	-0.481034	-0.551158	0.0228302	0.1839
Phlda2	0.406689	-0.488389	0.0228495	0.1839
Dgat2	-0.462087	-0.506363	0.0228893	0.1839
Wtip	-0.898405	-0.688788	0.0231231	0.1839
Chmp6	-0.774635	-0.480151	0.0231288	0.1839
Ap1s1	0.0347048	-0.56976	0.0231717	0.1839
Fbxl8	0.926833	-0.504854	0.0231943	0.1839
Eva1c	0.376791	-0.449135	0.0232037	0.1839
Pnpo	-0.0802056	-0.406748	0.0232498	0.1839
Prex1	-0.763071	-1.37056	0.0233125	0.1839
Cysrt1	0.464941	-0.607838	0.0233227	0.1839
Rfng	-0.726699	-0.8218	0.0234225	0.184036
Ccdc85c	-0.652821	-0.443767	0.0234983	0.184036
Atf5	-0.710068	-0.70423	0.023613	0.184036
Nr1h3	-0.32039	-0.416984	0.0236165	0.184036
Ttc7	-0.799002	-0.657619	0.0236711	0.184036
St3gal3	-0.833409	-0.612238	0.0236722	0.184036
Siva1	-0.682977	-0.467654	0.0236832	0.184036
B9d1	-0.966439	-0.43237	0.0237156	0.184036
Fis1	-0.80055	-0.465631	0.0237243	0.184036
Dedd2	-0.830784	-0.379571	0.0237473	0.184036
Edf1	-0.237792	-0.400688	0.0238185	0.184036
Dad1	0.0231781	-0.420463	0.0238295	0.184036
Rnasek	0.0932204	-0.480784	0.0238581	0.184036
Pex11g	0.0644371	-0.394707	0.0238592	0.184036
Tango6	0.458752	-0.381892	0.0238724	0.184036
Pink1	-0.905023	-0.466616	0.0240251	0.184036
Ap2s1	-0.152693	-0.486957	0.0240303	0.184036
Mrpl2	-0.101275	-0.420712	0.0240728	0.184036
Ccm2	-0.824909	-0.522783	0.0240885	0.184036
Gnb1l	-0.0324897	-0.421819	0.0241209	0.184036
Pold4	-0.872641	-0.455275	0.0241406	0.184036
Eno2	1.08952	-0.652305	0.02421	0.184036
Akt2	-0.394528	-0.477185	0.0242834	0.184036
Rilpl2	-0.685573	-0.42544	0.0243054	0.184036
Flot2	0.0499754	-0.470722	0.0243476	0.184036
Tmem97	0.427682	-0.405387	0.0243695	0.184036
Map4k1	0.155268	-0.400407	0.024375	0.184036
Pcsk4	-0.0559933	-0.49497	0.0243945	0.184036
Coq10a	0.511541	-0.443693	0.0244037	0.184036
Dctpp1	-0.573603	-0.540524	0.0244313	0.184036
Gipc1	-0.467792	-0.47986	0.0244359	0.184036
Slc2a8	0.0940345	-0.619968	0.0244411	0.184036
Zfp771	-0.397359	-0.479839	0.0244535	0.184036
Lamtor1	-0.759536	-0.481449	0.0245459	0.184036
Thegl	0.58227	-0.825529	0.0245846	0.184036
Hist3h2ba	-0.873808	-0.495147	0.024691	0.184036
Sptbn4	0.283213	-0.766107	0.0247309	0.184036
Hddc3	-0.619986	-0.454806	0.0247339	0.184036
Sys1	-0.618758	-0.558001	0.0247757	0.184036
Adam11	-0.866396	-0.965225	0.0249229	0.184036
Coq9	0.0390972	-0.424369	0.024953	0.184036
Rasal1	-0.736084	-0.368769	0.0250009	0.184036
Thap4	0.0970079	-0.45757	0.025024	0.184036
Gatsl3	0.132915	-0.441443	0.0250301	0.184036
Dusp14	0.347977	-0.381419	0.025129	0.184256
Numbl	0.920821	-0.383044	0.0251398	0.184256
Ppard	-0.693569	-0.48298	0.0251406	0.184256
Hax1	-0.185146	-0.392888	0.0251698	0.184256
Etv4	-0.915054	-0.44511	0.0252112	0.184303
Map1lc3a	-0.705341	-0.443033	0.0252661	0.184517
Poldip2	-0.130706	-0.49458	0.0252728	0.184517
Ict1	-0.383331	-0.407111	0.0253502	0.184708
Zbtb22	-0.756383	-0.664663	0.025371	0.184708
Pddc1	-0.0967281	-0.481008	0.0255716	0.185403
Rac3	-0.233756	-0.573565	0.0256811	0.185709
Ppm1e	-0.17161	-0.880276	0.0257501	0.185709
Prss32	0.457828	-0.711368	0.0257802	0.185709
Tmem82	-0.453697	-0.600102	0.025857	0.185732
Sp5	-0.975608	-0.550427	0.0259013	0.185737
Bax	-0.270139	-0.486889	0.0259124	0.185737
Pspn	-0.690465	-0.790812	0.0260153	0.185737
Fbxl6	0.0364526	-0.463511	0.0260376	0.185737
Tmem266	0.4499	-0.557174	0.026041	0.185737
Pgp	-0.175379	-0.476875	0.0260998	0.185737
Vsir	0.783306	-1.50502	0.0261116	0.185737
St6galnac4	-0.131478	-0.754104	0.0261577	0.185737
Atp6v0b	0.0536807	-0.538542	0.0262582	0.185737
Sh3bgrl3	-0.399499	-0.52222	0.0262585	0.185737
Mvk	-0.352933	-0.548127	0.0263064	0.185737
Gyltl1b	0.249531	-0.430434	0.026383	0.185737
Slc25a11	0.294796	-0.42397	0.0263878	0.185737
Uqcc2	-0.61267	-0.412963	0.0264001	0.185737
Thap7	-0.0571389	-0.413622	0.0264239	0.185737
Sprr2a3	0.0551406	-0.385258	0.0264704	0.185737
Chst7	0.554827	-0.408434	0.0264722	0.185737
Lsm10	-0.726713	-0.453668	0.0264744	0.185737
Tmem223	-0.62239	-0.532393	0.0264789	0.185737
Foxj1	0.200821	-0.445808	0.0265472	0.185737
Artn	0.0694062	-0.516424	0.0265518	0.185737
Faap20	-0.439266	-0.433215	0.0265671	0.185737
Ptov1	-0.181524	-0.454214	0.0266413	0.185737
Pagr1a	-0.444242	-0.397059	0.0266529	0.185737
Tex261	-0.731344	-0.521622	0.0266651	0.185737
Dnph1	-0.446785	-0.586619	0.0266873	0.185737
Pald1	0.371991	-0.539419	0.0267093	0.185737
Tmco4	-0.350565	-0.385116	0.0267423	0.185737
Fxn	0.663822	-0.642879	0.0268079	0.185737
Ttr	-0.0129002	-0.434282	0.0268826	0.185745
Zmiz2	-0.988199	-0.491994	0.0269091	0.185745
Krt7	0.141581	-0.38513	0.0269839	0.186092
Nrg2	0.768819	-0.932608	0.0271328	0.186418
Tmem63a	0.417107	-0.461503	0.0271359	0.186418
Ndufb9	-0.396756	-0.438261	0.0271645	0.186418
Col11a2	-0.912658	-1.33361	0.0271855	0.186418
Dcst1	0.259523	-0.549555	0.0273118	0.186778
Egfl7	0.286133	-0.533169	0.0273425	0.186837
Pcp4l1	0.445293	-0.83224	0.027444	0.186869
Tmem203	0.133442	-0.5113	0.0274958	0.186874
Otulin	-0.564749	-0.399498	0.0275106	0.186874
Slx1b	0.271946	-0.414861	0.0275343	0.186874
Cys1	0.776129	-0.364658	0.0276441	0.187087
Smdt1	-0.0874045	-0.494179	0.0276676	0.187087
Shkbp1	0.0060038	-0.456893	0.0277492	0.187251
Lzts3	-0.740744	-0.391019	0.02779	0.187251
Optc	0.853587	-0.619849	0.027971	0.187918
Shisa5	0.573528	-0.379965	0.0281217	0.18859
Adam15	0.582578	-0.475136	0.0282111	0.18859
Tenm4	-0.439859	-1.03326	0.0282193	0.18859
Paqr6	-0.276566	-0.378564	0.0282646	0.188673
Anapc11	-0.402193	-0.50579	0.0283081	0.188742
Pdxp	-0.0546342	-0.47785	0.028467	0.189428
Xkr6	-0.645352	-0.404168	0.0285473	0.189428
Eif4ebp1	-0.519751	-0.763119	0.028592	0.189428
Dusp23	0.731656	-0.424378	0.0286592	0.189428
Xbp1	0.132553	-0.403178	0.028661	0.189428
Vamp2	-0.979107	-0.483944	0.0286755	0.189428
Atp5j2	-0.685996	-0.394984	0.0286776	0.189428
Ttc22	-0.0176583	-0.489003	0.0287094	0.189428
Def6	-0.230066	-0.759583	0.0287257	0.189428
Polr2e	-0.254858	-0.39523	0.0287762	0.189428
2510039O18Rik	0.176487	-0.458642	0.0288515	0.189428
Bcam	0.550061	-0.476562	0.0288775	0.189428
R3hcc1	-0.341221	-0.362932	0.0288888	0.189428
Tmem40	-0.397121	-0.468049	0.0289135	0.189428
Ubac2	0.344099	-0.403154	0.0289424	0.189428
Timm17b	-0.474471	-0.422469	0.0289436	0.189428
Enkd1	0.166905	-0.421633	0.0290993	0.189428
Cyfip2	-0.231419	-1.21425	0.0291174	0.189428
Adm2	0.586514	-0.373892	0.0291536	0.189428
Klf1	0.271299	-0.661347	0.0291625	0.189428
Mtch1	-0.735811	-0.560193	0.0291631	0.189428
Wdtc1	-0.482145	-0.460531	0.0292289	0.189428
Syngr1	-0.727473	-0.468886	0.0292638	0.189428
Erdr1	0.442919	-0.41384	0.0293072	0.189428
Idnk	0.0598677	-0.627564	0.0294316	0.189428
1700037H04Rik	-0.691871	-0.381776	0.0294354	0.189428
Cdkn2a	0.369434	-0.455681	0.0295319	0.189428
Coro1a	0.549711	-1.80249	0.029573	0.189428
Cbx7	-0.181219	-0.500609	0.0295744	0.189428
Snta1	0.356869	-0.535204	0.0295746	0.189428
Pip5k1c	-0.949926	-0.514821	0.0295857	0.189428
Cuta	0.0100329	-0.485719	0.0296435	0.189611
Suds3	-0.88455	-0.468253	0.0296651	0.189611
Nfkbil1	-0.886314	-0.408457	0.0297732	0.189674
Plppr2	-0.734295	-0.415335	0.0297782	0.189674
Pmm1	-0.552454	-0.453822	0.0299224	0.189674
Stoml1	0.770685	-0.502693	0.0299485	0.189674
Stra13	-0.0707855	-0.63433	0.0300155	0.189674
Npdc1	-0.24997	-0.588549	0.0300396	0.189674
Psmb5	-0.0605824	-0.461783	0.0301992	0.189852
Sppl2b	0.703065	-0.460723	0.0303581	0.190016
Map4k2	-0.639249	-0.424422	0.0304478	0.1902
Atp13a2	-0.644828	-0.622607	0.0304691	0.1902
2410131K14Rik	0.144968	-0.393113	0.0305341	0.1902
Gstm4	0.189329	-0.478394	0.0305641	0.1902
Med11	-0.408039	-0.384138	0.0305758	0.1902
Lce6a	-0.320854	-0.431276	0.0306091	0.1902
Rhog	0.258336	-0.407678	0.0306201	0.1902
Elk1	-0.568669	-0.471343	0.0307046	0.190252
Apol9b	0.603088	-0.834051	0.0307156	0.190252
Kctd13	0.266541	-0.396684	0.03072	0.190252
Dact3	-0.197467	-0.419996	0.0307242	0.190252
Tmem219	-0.22528	-0.51193	0.0308039	0.190351
Cdc42ep5	-0.208567	-0.434295	0.0308107	0.190351
Krt19	0.301449	-0.435543	0.0309641	0.19065
Pcif1	-0.321024	-0.45255	0.0310085	0.19065
Jund	-0.558954	-0.390232	0.0310344	0.190704
Il17re	0.407357	-0.483669	0.0310965	0.190824
Lsm4	-0.414726	-0.475256	0.0311206	0.190824
Drap1	-0.38763	-0.429024	0.0312575	0.191087
Gtf2h4	-0.195323	-0.411622	0.0313396	0.191087
E130309D02Rik	-0.319267	-0.517951	0.0313442	0.191087
Ndufaf3	0.185717	-0.455616	0.0313472	0.191087
Arfip2	-0.21495	-0.388179	0.0313875	0.191087
Tssk4	-0.276753	-0.761375	0.0314132	0.191087
Aprt	-0.478463	-0.413791	0.0314342	0.191087
Upk3bl	0.0975778	-0.493313	0.0314595	0.191087
Chrdl2	0.63152	-1.12717	0.0315262	0.191276
Mad2l2	-0.269451	-0.369225	0.0315284	0.191276
Map1s	-0.0270871	-0.457355	0.0315745	0.191353
Smpd1	0.485834	-0.412806	0.031645	0.191368
Ece2	-0.844657	-0.385008	0.0316502	0.191368
Mrpl34	-0.785945	-0.43292	0.0316511	0.191368
Aarsd1	-0.621433	-0.367989	0.0318216	0.19151
Dtx3	0.00697247	-0.383716	0.0319387	0.191733
Pnkd	-0.034357	-0.470249	0.0319842	0.19177
Mri1	-0.151049	-0.458298	0.0320364	0.19177
Cecr5	-0.060744	-0.409103	0.0320512	0.19177
Pigo	0.660098	-0.401169	0.0320659	0.19177
Echdc3	-0.195061	-0.41986	0.0320789	0.19177
Ppp1r14d	-0.633602	-0.626982	0.0323432	0.192635
Dok2	-0.431852	-0.859628	0.0323582	0.192635
Acap3	0.361054	-0.392986	0.0325182	0.192846
Pdzk1ip1	0.0563666	-0.411454	0.0325255	0.192846
Rnf187	-0.473494	-0.622966	0.0325548	0.192846
Chil1	0.818594	-1.09118	0.0325752	0.192846
Relb	-0.464359	-0.369589	0.0325874	0.192846
Psmg3	-0.347239	-0.425277	0.0326754	0.192846
Paox	0.182938	-0.399604	0.0327008	0.192846
Hint2	-0.218945	-0.495743	0.0327643	0.192846
Gpsm3	-0.388919	-1.05599	0.0328161	0.192846
Ifi30	0.610725	-0.414298	0.032838	0.192846
Dbndd2	-0.5224	-0.448794	0.0329051	0.192846
Bap1	-0.661322	-0.408493	0.0329131	0.192846
Nckipsd	0.419273	-0.454177	0.0332201	0.193386
Ihh	1.04035	-0.598276	0.0332706	0.193386
Zswim4	-0.974545	-0.441866	0.0333069	0.193386
Coa6	-0.999586	-0.513284	0.0333672	0.193386
B4galnt1	0.350256	-0.438121	0.0333681	0.193386
Mospd3	-0.315778	-0.627037	0.033387	0.193386
Ppp4c	0.0268728	-0.383222	0.0334104	0.193386
Ddrgk1	0.169227	-0.349153	0.0334377	0.193386
5730409E04Rik	-0.0783415	-0.910503	0.0334589	0.193386
Adamts10	0.197109	-0.479096	0.0336204	0.19346
S100a4	-0.706247	-0.572424	0.0336401	0.19346
Plekhj1	-0.20211	-0.436833	0.0336915	0.19346
Nme6	-0.775185	-0.488702	0.0336954	0.19346
Cib1	-0.120969	-0.401593	0.0337035	0.19346
Cercam	0.114834	-0.574267	0.0337681	0.193676
Rita1	-0.113534	-0.359691	0.0338525	0.193914
Wdr34	-0.400345	-0.467152	0.0338707	0.193914
Hdac11	-0.228798	-0.408072	0.0341124	0.194231
Fam171a2	-0.0119513	-0.442867	0.0341201	0.194231
Nkpd1	-0.352483	-0.653525	0.0341501	0.194231
Snapc2	0.0551729	-0.383475	0.0341866	0.194231
Frmd8	0.722423	-0.417701	0.034191	0.194231
Lynx1	-0.935052	-0.541282	0.0342023	0.194231
Rfc5	-0.0172012	-0.405134	0.0342455	0.194369
Hsd3b7	0.0817179	-0.339338	0.0343687	0.194526
Scamp5	-0.0212001	-0.479223	0.0343981	0.194526
Slc25a38	-0.0401085	-0.40605	0.034406	0.194526
Kctd12	-0.0410386	-0.938302	0.0344092	0.194526
1600002K03Rik	-0.405237	-0.602753	0.0345016	0.194785
Git1	-0.802341	-0.504996	0.0347194	0.195398
Spns1	0.0904578	-0.417661	0.0347254	0.195398
Dusp28	-0.710048	-0.566434	0.0347374	0.195398
Cltb	-0.0448881	-0.353819	0.0347693	0.195398
Kcnk1	0.506167	-0.373363	0.0348615	0.195398
Tbc1d13	-0.300247	-0.474372	0.0348733	0.195398
Dhrs7b	0.247903	-0.438916	0.0348753	0.195398
Rnf167	0.110178	-0.368539	0.0348762	0.195398
Vps25	0.0960705	-0.408751	0.0349157	0.19546
Endov	0.125068	-0.386314	0.0349893	0.19568
Tssc4	-0.0743175	-0.414885	0.0351036	0.195819
Hmg20b	-0.039142	-0.389374	0.0351486	0.195819
Fam189a2	0.711218	-0.519567	0.0351579	0.195819
Efemp2	1.12229	-0.447849	0.0351687	0.195819
Ypel3	-0.096852	-0.447123	0.0351851	0.195819
Tmem55b	-0.0330249	-0.379823	0.0352102	0.195863
Rnf26	-0.639735	-0.704567	0.0352317	0.195888
Slc39a1	-0.47969	-0.424011	0.0352736	0.196026
Tmem160	-0.101814	-0.573177	0.0353095	0.196035
Tpst2	0.284395	-0.384105	0.0353378	0.196093
Vmac	-0.341411	-0.4122	0.0353543	0.196093
Ppt2	0.329839	-0.43164	0.0353908	0.196106
Pmf1	-0.495371	-0.376233	0.0354584	0.196195
C1ql1	0.185878	-0.927818	0.0355437	0.196246
Fah	0.195894	-0.381202	0.0355507	0.196246
Tatdn2	-0.649464	-0.367686	0.0355532	0.196246
Smim22	0.505894	-0.349993	0.0356805	0.196618
Acsf3	0.274848	-0.39812	0.0356925	0.196618
Tgm1	0.23724	-0.380041	0.0357144	0.196618
Snrpc	-0.425752	-0.396399	0.0357377	0.196618
Vcpkmt	-0.129284	-0.374206	0.035741	0.196618
Slc52a2	0.11438	-0.432246	0.0357882	0.196632
BC021614	-0.0227137	-0.413703	0.0358644	0.196643
C2cd4c	0.966328	-0.464447	0.0358968	0.196643
Pglyrp1	0.144235	-0.491584	0.0359013	0.196643
Smim7	-0.924927	-0.3624	0.0359344	0.196643
Atp6v0e2	0.203538	-0.459681	0.0360547	0.196679
Nxn	0.228482	-0.399031	0.0360549	0.196679
Ssr2	0.182482	-0.496833	0.036092	0.196679
Mapkapk3	-0.446099	-0.436659	0.0361053	0.196679
Psmg4	-0.0510887	-0.500357	0.036109	0.196679
Slc39a13	-0.304868	-0.506799	0.0361331	0.196679
Usb1	-0.761414	-0.344907	0.0361526	0.196679
Arhgef19	-0.134975	-0.397128	0.0361643	0.196679
Mthfsd	-0.506207	-0.445784	0.0361999	0.196779
Rab34	-0.606489	-0.364812	0.0362615	0.196927
S100z	0.576017	-0.49379	0.036341	0.197265
Gnmt	0.30437	-0.626237	0.0364102	0.197547
Slc52a3	-0.10138	-0.423578	0.0365822	0.197946
2310039H08Rik	-0.385463	-0.452983	0.0366393	0.197946
Ldoc1l	-0.83549	-0.504687	0.0366748	0.197992
Ltbp4	0.414335	-0.40354	0.0367228	0.197992
Gpn2	-0.0892852	-0.389353	0.0367689	0.197992
B3gat3	-0.116428	-0.567775	0.0368704	0.198008
Spc24	0.123875	-0.427243	0.0369042	0.198008
Klhdc8a	-0.441956	-0.42418	0.0369667	0.198032
Fdx1l	-0.781649	-0.498448	0.0369946	0.198089
Abhd11	0.0710375	-0.401755	0.037168	0.198274
Hsf1	-0.453025	-0.455008	0.0371707	0.198274
Gchfr	-0.390144	-0.541833	0.037198	0.198274
Ggt6	0.419908	-0.491881	0.0372023	0.198274
6430548M08Rik	0.156027	-0.456424	0.0374319	0.198949
Mvd	-0.320038	-0.399936	0.0375511	0.198949
1700013F07Rik	0.265672	-0.420874	0.0375739	0.198949
Arfgap3	0.0434863	-0.364375	0.0376131	0.198949
Sh2b1	-0.872479	-0.401947	0.0376286	0.198949
Vat1	-0.121215	-0.404164	0.0376415	0.198949
Golt1a	-0.124798	-0.444687	0.0376492	0.198949
Fam134a	-0.488837	-0.520382	0.0377315	0.199073
Tmem101	-0.164077	-0.384072	0.0378115	0.199294
Fadd	-0.160739	-0.475436	0.0378458	0.199337
Arf5	-0.432732	-0.495797	0.0378563	0.199337
Mrpl54	-0.378795	-0.482619	0.0378873	0.199337
Evc	-0.914258	-0.491775	0.0379553	0.199445
Nabp2	-0.461684	-0.438662	0.0382549	0.200346
Gm5617	-0.593692	-0.534027	0.0382562	0.200346
Spdya	-0.283457	-0.442611	0.0384265	0.200433
Sbf1	-0.544934	-0.500521	0.0384271	0.200433
Ndufa7	-0.32897	-0.481589	0.0384532	0.200433
Psmb8	0.359923	-0.352941	0.0384537	0.200433
Riiad1	-0.306076	-0.46598	0.0384615	0.200433
Pkdcc	-0.451372	-0.491754	0.0384876	0.200433
Osbpl5	-0.720359	-0.412313	0.0385319	0.200433
Sdhc	-0.51577	-0.387367	0.0385363	0.200433
Rhoj	0.0384558	-0.75569	0.0385816	0.200433
Pcyt2	-0.45285	-0.385188	0.0386119	0.200433
Sh3bp5l	-0.971688	-0.399779	0.0386229	0.200433
1110001J03Rik	-0.320044	-0.457293	0.0387115	0.200792
Borcs6	-0.265962	-0.360562	0.0387271	0.200792
Pop5	-0.315453	-0.413477	0.0387769	0.200959
Tmem79	0.385568	-0.41321	0.0388561	0.201019
Gm3336	0.44386	-0.450163	0.038961	0.201264
Sdhaf1	-0.809855	-0.440445	0.0389765	0.201264
Mxd4	-0.888624	-0.368649	0.0390511	0.201286
Maz	-0.685291	-0.610574	0.0390919	0.201299
9530053A07Rik	-0.473329	-0.481324	0.0391062	0.201299
Tspan33	0.260613	-0.468561	0.0394432	0.202124
Szrd1	-0.815456	-0.397471	0.0395529	0.202415
Kdf1	-0.374188	-0.389574	0.0396088	0.202462
Abcb8	-0.0919621	-0.449899	0.0397009	0.202613
Cyth4	-0.294047	-1.98993	0.0398221	0.202613
Bspry	-0.963755	-0.341633	0.0398575	0.202613
2610528J11Rik	0.130035	-0.417845	0.0398605	0.202613
Mybl2	-0.454056	-0.381402	0.0398618	0.202613
Gstm2	-0.185505	-0.393238	0.0398732	0.202613
Wnt4	-0.641637	-0.70441	0.0398749	0.202613
Lrrc14	-0.533208	-0.353398	0.0399085	0.202621
Cox6a1	-0.215424	-0.466995	0.0400447	0.203026
Ormdl3	-0.535681	-0.332896	0.0400942	0.203083
Slc25a19	-0.496559	-0.46571	0.0401095	0.203083
Fcrl1	0.519272	-1.18912	0.0401269	0.203083
Zdhhc18	-0.830436	-0.537349	0.040257	0.203471
Ndufb4	-0.573143	-0.44839	0.0404052	0.203957
Hmbs	-0.344672	-0.491042	0.0404066	0.203957
Cryl1	0.0809323	-0.369821	0.0404993	0.204003
0610010K14Rik	-0.288305	-0.391863	0.0405404	0.204003
Eif4h	-0.160292	-0.371169	0.0406705	0.204388
Hyal2	0.107411	-0.406131	0.0408885	0.204844
Gpx1	-0.920084	-0.513819	0.0410405	0.205224
Serpinh1	0.181412	-0.719817	0.0411009	0.20529
R3hdml	0.167602	-0.399766	0.0412245	0.205335
Mknk2	-0.803577	-0.507185	0.0412352	0.205335
Tbrg4	0.160404	-0.3436	0.0412871	0.205335
Klf15	0.735954	-0.440374	0.0412894	0.205335
1810043G02Rik	-0.563208	-0.457133	0.0415018	0.205504
5031414D18Rik	-0.0274988	-0.605403	0.0415091	0.205504
Stk40	0.230904	-0.429624	0.0415217	0.205504
Ssna1	-0.864766	-0.380142	0.0415388	0.205504
Jmjd7	-0.709829	-0.378774	0.0416145	0.205523
Gfer	-0.890384	-0.486811	0.0418286	0.205797
Rnf208	-0.371882	-0.59077	0.0418297	0.205797
Aass	1.06544	-0.932616	0.0418894	0.205797
Snx17	-0.109748	-0.351037	0.0418898	0.205797
Faim2	-0.315259	-0.424711	0.0418908	0.205797
Nt5m	0.100881	-0.407959	0.0418963	0.205797
Zfp777	-0.108372	-0.384453	0.0419395	0.205797
Tmem147	0.65827	-0.569682	0.0421603	0.206615
Gna11	-0.448343	-0.455779	0.042247	0.206779
Sigmar1	0.159928	-0.426425	0.0422612	0.206779
A630095E13Rik	-0.22711	-0.33684	0.0422661	0.206779
Morn4	-0.636625	-0.430913	0.0423697	0.206949
Adrbk1	-0.420175	-0.354318	0.042509	0.206949
Npepl1	-0.399459	-0.567416	0.0425431	0.206949
Tmem41a	0.246607	-0.434933	0.0425627	0.206949
Tmem109	0.214881	-0.402445	0.0426303	0.207015
Sirt6	-0.232065	-0.335205	0.0426555	0.207015
Acbd4	-0.247488	-0.432105	0.042658	0.207015
Cln6	-0.0569545	-0.571534	0.042806	0.207382
Tsacc	0.0725642	-0.436592	0.0428732	0.207544
Zfp341	-0.241347	-0.38165	0.0428757	0.207544
Scx	-0.34785	-0.389605	0.0429192	0.207635
Igfbp4	-0.741867	-0.451619	0.0429844	0.207635
Ndufb7	-0.320279	-0.480119	0.0430024	0.207635
Srprb	0.252557	-0.35072	0.0430811	0.207794
Rpp25	-0.390506	-0.561431	0.0431265	0.20781
Oscp1	-0.0507775	-0.322304	0.043231	0.20812
0610009O20Rik	0.0717518	-0.408325	0.0435852	0.209121
Itpa	-0.381548	-0.342584	0.0436872	0.209347
Tmem120a	-0.218016	-0.487964	0.0439995	0.209959
Eif3k	-0.05059	-0.343115	0.0442194	0.210051
Agtrap	-0.477516	-0.386244	0.044332	0.210355
Unc119	-0.851596	-0.332672	0.0444107	0.210478
Ccna1	1.19776	-0.589479	0.0444331	0.210478
Xkr5	0.194159	-0.564275	0.0444379	0.210478
Mrpl10	-0.299261	-0.384393	0.0444879	0.210485
Scarb1	-0.269616	-0.41058	0.0444891	0.210485
Abhd14a	-0.409879	-0.359692	0.0444945	0.210485
Dtnbp1	-0.402209	-0.370417	0.0445879	0.210665
Chtf8	-0.215137	-0.385982	0.0447122	0.210818
Cenpv	0.498773	-0.413697	0.0447831	0.210891
2700094K13Rik	-0.588311	-0.392242	0.044901	0.211115
Ap5s1	-0.170454	-0.356468	0.0449269	0.211115
Pemt	-0.421693	-0.532159	0.0449412	0.211115
Sars2	0.115951	-0.409733	0.0450943	0.21147
Rundc3a	-0.795614	-0.566984	0.045215	0.211706
Cdipt	0.489026	-0.360747	0.0452854	0.211931
Gpx4	-0.564672	-0.459448	0.0453249	0.211931
Sh3bp2	0.69792	-0.367565	0.0454817	0.211931
Klhl36	-0.363169	-0.352641	0.045607	0.211931
Atg4b	-0.146905	-0.394427	0.0456137	0.211931
Vars	0.233955	-0.391765	0.0456372	0.211931
Slc29a2	0.328163	-0.401228	0.0456704	0.211931
Mapkapk2	-0.793039	-0.445966	0.0458035	0.212377
Tbc1d20	-0.933427	-0.424242	0.0458539	0.212444
Sephs2	-0.373325	-0.349435	0.0460295	0.212707
Tmem86a	-0.34351	-0.388111	0.0460393	0.212707
Mtfp1	0.125795	-0.535248	0.0460419	0.212707
Alkbh2	-0.534625	-0.361184	0.0461249	0.212775
Fem1a	-0.52626	-0.431417	0.0461294	0.212775
Rnaseh2c	-0.419528	-0.396762	0.0461311	0.212775
1700061G19Rik	-0.525317	-0.706712	0.0462172	0.212972
Syne4	-0.0323129	-0.323129	0.0462349	0.212972
Espn	0.590495	-0.515592	0.0462825	0.212972
Cables1	-0.634543	-0.438491	0.0462863	0.212972
Wnt5b	1.00455	-0.393327	0.0463702	0.21302
Hn1	0.387278	-0.437238	0.0464735	0.213342
Mex3d	-0.894831	-0.404761	0.046511	0.21341
Cmtm7	-0.538228	-0.55513	0.0466514	0.213626
Tmem240	0.338388	-0.844743	0.0467094	0.213635
Sepn1	0.708236	-0.486214	0.0467763	0.213748
Miip	-0.045848	-0.419078	0.0467901	0.213748
Slc7a5	0.755326	-0.369359	0.0468186	0.213793
Lysmd2	-0.900353	-0.490663	0.0470899	0.214433
Ehmt2	-0.345326	-0.36927	0.0471339	0.214463
Pafah1b3	-0.365853	-0.346739	0.0472836	0.214973
Serpine2	-0.0281263	-0.343288	0.0474108	0.21521
Slc12a3	0.0375238	-1.01054	0.0474626	0.215359
Atp6v1f	-0.391314	-0.364653	0.0477118	0.215844
Gapdh	-0.1091	-0.451666	0.0477925	0.215844
Dpf1	-0.185311	-0.422841	0.0478749	0.215844
Spsb3	-0.0268157	-0.416495	0.0479049	0.215844
Siah2	0.242207	-0.329575	0.0480635	0.216456
Prr15l	-0.073725	-0.359471	0.0481246	0.216622
Tmem17	0.0139805	-0.390042	0.0481383	0.216622
Gjb3	0.109629	-0.423627	0.0483178	0.21711
Tmem51	0.55216	-0.393949	0.0483414	0.21711
Xaf1	0.524949	-0.585942	0.0483763	0.217171
Poc1a	-0.0767194	-0.344603	0.0484637	0.217171
2310061I04Rik	0.206506	-0.39908	0.0484651	0.217171
Tmem234	-0.656282	-0.424543	0.0484689	0.217171
Mettl1	-0.192326	-0.37599	0.0485079	0.217261
Nhej1	-0.226684	-0.405696	0.0486304	0.217639
Porcn	0.283819	-0.403185	0.0487309	0.217712
Tomm40	0.524227	-0.435502	0.0488907	0.218078
Zdhhc7	-0.231912	-0.446318	0.0489253	0.218106
D10Jhu81e	0.178217	-0.370911	0.0491263	0.218747
Sh3tc1	0.451376	-0.363145	0.0492129	0.218962
Slc39a3	-0.0829289	-0.491713	0.0492732	0.219145
Rras	-0.513818	-0.406279	0.0494409	0.219635
Copz1	0.00314102	-0.422235	0.0496072	0.220031
Galnt10	0.172625	-0.411109	0.0496262	0.220031
Mrps11	-0.0662846	-0.373694	0.0496537	0.220068
Pygo2	-0.771276	-0.391601	0.0497002	0.220076
Srm	0.343925	-0.480576	0.0497397	0.220076
Txnl4a	-0.677552	-0.381127	0.0497944	0.220076
Trib3	-0.0243395	-0.56866	0.0497979	0.220076
Mrps18b	3.45839e-05	-0.427415	0.0498476	0.220076
Ly6e	0.266284	-0.310022	0.0500246	0.220627
Bola1	-0.384334	-0.468359	0.0500628	0.220627
Cars2	0.259059	-0.350371	0.0500661	0.220627
Spryd3	0.044545	-0.350765	0.0501337	0.220627
Prss16	-0.880173	-0.519734	0.0502036	0.220627
Creld1	0.19666	-0.351831	0.0502066	0.220627
Agap3	-0.752223	-0.444131	0.0502559	0.220627
Nelfb	-0.490628	-0.362833	0.0502589	0.220627
Myg1	-0.317643	-0.377153	0.0502682	0.220627
Camta1	1.55593	-0.3756	0.0502736	0.220627
Cgref1	0.451764	-0.384429	0.050281	0.220627
Ltbr	-0.214287	-0.627638	0.0503056	0.220629
Fam96b	-0.286343	-0.33496	0.0504147	0.220838
Phc2	-0.779046	-0.4904	0.0504393	0.220838
Nfkbia	-0.63957	-0.342928	0.050467	0.220838
Ptdss2	0.438941	-0.363498	0.0505294	0.220955
Nrarp	-0.524081	-0.347314	0.0506784	0.221353
Dio3	0.37786	-0.391741	0.0508237	0.221374
Slc35c2	-0.622982	-0.510849	0.050824	0.221374
Mrpl52	-0.929966	-0.381249	0.0508788	0.221374
Crip2	-0.469688	-0.357119	0.0509091	0.221374
Pskh1	-0.601179	-0.520835	0.05092	0.221374
Atp6v0e	-0.228408	-0.422277	0.0509261	0.221374
Det1	0.56159	-0.35272	0.0509917	0.221374
Marcksl1	-0.0186856	-0.422436	0.0510169	0.221374
Mrps7	-0.0673798	-0.378944	0.051069	0.221374
Rap1gap	-0.564057	-0.45853	0.051113	0.221453
Prpsap1	0.171885	-0.368991	0.0511461	0.221453
Timm10b	-0.135276	-0.430674	0.0512049	0.221528
Cystm1	-0.293093	-0.355749	0.0512589	0.221528
Gstm3	-0.145583	-0.425756	0.0513066	0.221645
Ubald2	-0.173257	-0.499072	0.0513556	0.221773
Tk2	-0.706421	-0.380529	0.0514857	0.221986
Med29	-0.0637402	-0.459665	0.0514972	0.221986
Tbc1d9b	-0.709418	-0.469301	0.0515073	0.221986
Cant1	0.372855	-0.387445	0.0516	0.222124
Smagp	-0.222348	-0.464156	0.0517469	0.222411
Lypd3	-0.278406	-0.341379	0.0518976	0.222543
Slc38a7	0.786317	-0.335988	0.051901	0.222543
Mrpl20	-0.181541	-0.471301	0.0519033	0.222543
Pgf	0.0305321	-0.517668	0.0519799	0.222589
Trim7	-0.407674	-0.49091	0.0521022	0.222714
Eomes	0.0267269	-0.412784	0.0521183	0.222714
Fam53a	-0.715476	-0.416724	0.0521871	0.222865
Micalcl	0.951528	-0.487323	0.0523378	0.223041
Ube2l6	-0.56223	-0.346803	0.0523639	0.223041
Nrip2	-0.148627	-0.417113	0.0523996	0.223041
Eci1	-0.0976628	-0.335393	0.0524093	0.223041
Ndufs7	-0.361528	-0.467931	0.0524301	0.223047
Fam73b	-0.291589	-0.432504	0.0524496	0.223047
Neurl3	-0.667723	-0.316534	0.0525102	0.223072
Zfp385a	-0.894936	-0.534574	0.052514	0.223072
Lrp10	0.374987	-0.405423	0.052666	0.223387
Eri3	-0.343381	-0.364448	0.0528052	0.223651
Fam132b	-0.0373199	-0.509508	0.0529564	0.223955
Rbpms	0.418422	-0.31462	0.0530862	0.224421
Smim6	-0.304316	-0.410778	0.0532319	0.22454
Tsen54	-0.308846	-0.393985	0.0532478	0.22454
Plekhh3	0.200114	-0.387049	0.0532624	0.22454
Emd	-0.33183	-0.325002	0.0533514	0.224629
Ppp1r18	0.85971	-0.394342	0.0534141	0.224726
Gltscr2	-0.72409	-0.33453	0.0535738	0.224776
Zswim7	0.476462	-0.361198	0.0536153	0.224776
Babam1	-0.430745	-0.363955	0.0537649	0.224856
Ube2g2	-0.764845	-0.31897	0.0537709	0.224856
Entpd2	0.409635	-0.475639	0.0537837	0.224856
Atp13a1	0.445636	-0.454455	0.0538846	0.224856
Fuom	-0.47487	-0.434536	0.0539516	0.224856
Edem2	-0.25035	-0.520711	0.0539995	0.224856
Mall	1.09437	-0.30482	0.0540079	0.224856
Ly6c1	0.901454	-0.496975	0.054036	0.224856
Nbeal2	0.301133	-0.406033	0.0540556	0.224856
Sub1	1.98888	-0.451087	0.0540669	0.224856
Rab25	-0.44087	-0.365581	0.0541136	0.224856
Ccdc92	-0.917085	-0.590752	0.0544552	0.225707
Hdac5	-0.661397	-0.316732	0.0545336	0.225868
Fam132a	0.262956	-0.620236	0.0547627	0.22633
Psmb3	-0.442698	-0.405574	0.0548066	0.226393
Cenpa	-0.518895	-0.392522	0.0548267	0.226393
Plekhg6	-0.127294	-0.360584	0.0551917	0.226952
Dusp9	-0.0876981	-0.400022	0.0552709	0.226952
Phpt1	-0.0826872	-0.408509	0.0553265	0.226952
Lgals1	-0.934206	-0.384048	0.0554555	0.227221
Poldip3	0.187391	-0.348531	0.0556193	0.227485
Msx1	-0.367746	-0.391838	0.0556911	0.227694
Gpt	-0.265458	-0.343786	0.0557102	0.227694
Lad1	0.125755	-0.345531	0.0557876	0.227766
Epn3	-0.0896558	-0.357661	0.0558131	0.227789
Stard3	0.287597	-0.406759	0.0559064	0.227808
Dapk3	-0.451815	-0.361493	0.0559142	0.227808
Tmem261	-0.677406	-0.353542	0.0560166	0.227808
Abhd14b	0.357351	-0.346195	0.0560491	0.227808
Gcn1l1	-0.317258	-0.382611	0.0560531	0.227808
S100a1	-0.309894	-0.40288	0.0561348	0.227808
Gabarap	-0.555027	-0.31548	0.0561913	0.227808
Pgpep1	-0.337864	-0.358364	0.0561948	0.227808
Bmyc	-0.432656	-0.466445	0.0562109	0.227808
Psd4	0.0693448	-0.438837	0.0563448	0.227928
Mrpl36	-0.548872	-0.356538	0.0566939	0.228572
Wdr83os	-0.193247	-0.355628	0.0567979	0.22871
Dbil5	0.105726	-1.07019	0.0568914	0.228864
Afp	-0.349135	-0.674948	0.057026	0.229306
Anapc15	-0.921302	-0.406149	0.0572878	0.229707
Hspb9	-0.845948	-1.04301	0.0574441	0.230098
Gnai2	-0.0196984	-0.320099	0.0576262	0.230275
Pofut2	0.0216776	-0.508315	0.057629	0.230275
Tff1	0.914356	-0.390204	0.0577225	0.23048
Wdr24	0.429498	-0.384003	0.0577609	0.23048
H2-DMa	0.376808	-0.456426	0.0577997	0.230554
Abca2	-0.58339	-0.493036	0.0578382	0.230628
Enthd2	0.632652	-0.369688	0.0578951	0.230728
Natd1	-0.861335	-0.350523	0.0579463	0.230737
Ly6d	0.161277	-0.44779	0.0581151	0.230961
Mllt1	-0.687414	-0.444056	0.0583848	0.231597
Hcar2	-0.929885	-0.655676	0.0584372	0.231637
Izumo4	-0.18312	-0.368961	0.0584585	0.231637
Eral1	0.175654	-0.317188	0.0584902	0.231637
Tcf25	-0.0757099	-0.330702	0.058661	0.231637
Crip1	0.0992665	-0.463011	0.0587527	0.231637
C1s2	-0.879574	-1.12245	0.0587643	0.231637
Spata17	0.896176	-0.629301	0.0587666	0.231637
Zbtb42	-0.447268	-0.453421	0.0587691	0.231637
Dcakd	-0.0273003	-0.34593	0.0587793	0.231637
Fam89b	-0.207274	-0.367867	0.0588763	0.231939
Lsm2	-0.487068	-0.395673	0.0589736	0.232083
Btbd6	-0.333139	-0.434931	0.0590439	0.232096
Paqr7	0.388627	-0.358801	0.059074	0.232096
Rhbdd2	0.456909	-0.367944	0.0591006	0.232104
Ndufs2	0.394736	-0.337041	0.0591596	0.232256
Cpn1	0.567917	-0.333839	0.0593646	0.232472
Mrpl4	-0.108934	-0.402447	0.0594316	0.232472
Scarf2	0.774704	-0.745019	0.0594544	0.232472
Fam214b	-0.0938497	-0.339671	0.0595677	0.232472
Myd88	-0.00935687	-0.332334	0.0595725	0.232472
Stk19	-0.449831	-0.361583	0.0595798	0.232472
Slc27a4	0.651636	-0.399405	0.0595933	0.232472
Tnfsf9	0.118495	-0.591989	0.0596718	0.232472
Trim45	1.15491	-0.347533	0.059688	0.232472
Acap1	-0.286296	-0.988381	0.0597075	0.232472
Tubb3	-0.519198	-0.489195	0.0597093	0.232472
Pxmp4	-0.0388095	-0.322019	0.0602404	0.233615
Grina	0.14465	-0.388604	0.0604067	0.233656
Psenen	-0.439006	-0.357814	0.0604441	0.233656
Trmt1	-0.504334	-0.388796	0.0604474	0.233656
Neu2	-0.089899	-0.355653	0.0604551	0.233656
Slc41a3	0.3512	-0.306185	0.060573	0.233875
Echs1	-0.0718594	-0.300707	0.0607317	0.23433
Ebi3	0.579817	-0.859658	0.0608275	0.23433
Tnfrsf1a	0.312122	-0.356862	0.0608774	0.23433
Znrd1	-0.183365	-0.325047	0.0609644	0.23439
Slc23a3	-0.504933	-0.377868	0.0609937	0.23439
Psen2	0.378818	-0.346903	0.0611108	0.234528
Zkscan16	0.823843	-0.713453	0.0613741	0.234751
Galt	-0.25061	-0.317032	0.0614718	0.234951
Tmem141	-0.712191	-0.358866	0.0615904	0.234951
Commd9	-0.299672	-0.331348	0.0616498	0.23502
Cd164l2	-0.131618	-0.498	0.0616982	0.235127
Elmo3	0.732706	-0.34576	0.0620142	0.23586
Mrpl57	0.242454	-0.509963	0.0621571	0.235865
Parp10	0.115583	-0.338461	0.062189	0.235865
Abhd4	-0.0786192	-0.303915	0.0622155	0.235865
Tyk2	-0.415542	-0.302161	0.0622174	0.235865
Mrpl37	-0.159764	-0.344226	0.0623903	0.236036
Zfp787	-0.281751	-0.329066	0.0625239	0.236385
Trappc1	-0.013839	-0.369816	0.0626592	0.236664
Brms1	-0.313657	-0.295431	0.0630091	0.237387
Rab3d	-0.400675	-0.368643	0.0630714	0.237435
Lman2	0.310524	-0.357784	0.0632879	0.237708
Olfm1	-0.152668	-0.583713	0.0632891	0.237708
Mpv17	0.115321	-0.340392	0.0633268	0.237771
Crtap	0.50704	-0.385489	0.0634197	0.237963
Mrps26	-0.56013	-0.435954	0.0635387	0.238101
Akr1a1	-0.714247	-0.364601	0.0635521	0.238101
Prr5	-0.601605	-0.545081	0.0636325	0.238168
Commd4	-0.38013	-0.403798	0.0636902	0.238168
Polrmt	0.865385	-0.344463	0.0637081	0.238168
Cpt1c	0.253041	-0.425853	0.0637245	0.238168
Raver1	0.275263	-0.317047	0.063759	0.238168
Hhat	0.0163342	-0.306773	0.0637633	0.238168
Pidd1	-0.212763	-0.374188	0.0638137	0.238271
Adprh	0.0128726	-0.359404	0.0639896	0.238502
Cblc	-0.173263	-0.34275	0.0640385	0.238502
Atg13	-0.33818	-0.309658	0.0640422	0.238502
Mpp3	-0.56506	-0.610272	0.0644861	0.239532
Mfsd5	0.348626	-0.404916	0.0645289	0.239613
Lrrc3	0.166043	-0.75174	0.0646037	0.239735
2410004B18Rik	-0.461946	-0.312785	0.0648105	0.240191
Grhpr	0.171829	-0.367138	0.0648854	0.240313
Dnajb13	-0.0937686	-0.376623	0.0649616	0.24044
Ccdc71	-0.354215	-0.311766	0.0651	0.240719
Lrwd1	-0.0934189	-0.375953	0.065323	0.241028
Arl2	-0.557257	-0.323355	0.0654271	0.241054
Psmd9	-0.399782	-0.334168	0.0654753	0.241054
Cnn2	-0.843802	-0.385127	0.0655134	0.241054
Jagn1	0.276819	-0.320835	0.0655262	0.241054
Sdc3	-0.808273	-0.990808	0.0655276	0.241054
Tomm5	-0.8835	-0.54379	0.0656768	0.241056
Ppp1r3f	-0.275224	-0.579268	0.0657595	0.241056
Mmp24	-0.733475	-0.46079	0.0657819	0.241056
Prodh	0.702296	-0.517965	0.0658954	0.241056
Abhd16a	0.409829	-0.410952	0.0659898	0.241118
Hist1h2bm	1.35651	-1.41277	0.0659939	0.241118
Eme2	-0.461953	-0.308522	0.0660294	0.241118
Oprd1	0.265694	-0.342388	0.0661535	0.241494
Smyd2	0.30879	-0.371003	0.0663303	0.241908
Tmem14c	-0.765318	-0.451083	0.0664501	0.242114
E2f2	0.0811802	-0.328798	0.0665011	0.242145
Gys1	0.0519331	-0.333544	0.0665856	0.24225
Prx	0.367604	-0.290034	0.0666019	0.24225
Nudt16l1	-0.515611	-0.361453	0.0666051	0.24225
H2afj	0.107244	-0.432972	0.0667177	0.242269
Rpl36	-0.541123	-0.388793	0.0667432	0.242269
Zfp688	-0.199281	-0.31823	0.0668282	0.242269
Cdyl2	0.513254	-0.586517	0.0669868	0.242396
Cox4i1	-0.0189633	-0.4419	0.0669935	0.242396
Nkain4	-0.233453	-0.474906	0.067095	0.242687
Slc25a28	0.172829	-0.328444	0.0673098	0.242926
Rhod	-0.0771132	-0.338837	0.0673925	0.243001
Mier2	0.21038	-0.35377	0.0673942	0.243001
Gba	0.727934	-0.291321	0.0674805	0.243236
Sirt2	-0.662254	-0.346786	0.067527	0.243327
Pqlc1	-0.430352	-0.334631	0.0678656	0.244239
Gpr180	0.764736	-0.334589	0.0681934	0.244803
Eno3	0.469731	-0.410017	0.0683662	0.244916
Lpar2	-0.337511	-0.394987	0.0684327	0.244916
1810043H04Rik	-0.864998	-0.378288	0.0684586	0.244916
Pomgnt1	-0.759209	-0.495176	0.0691842	0.246288
Dolk	0.938153	-0.316867	0.069358	0.246288
Stard10	-0.792514	-0.391141	0.0693738	0.246288
Wfdc15b	0.632208	-0.374079	0.0693788	0.246288
Plet1	0.300231	-0.406037	0.0694017	0.246288
Cenpm	-0.527023	-0.596905	0.0694564	0.246288
Cdt1	-0.269199	-0.460561	0.0694889	0.246288
Hist1h3e	-0.760091	-0.865263	0.0696001	0.246453
Slc39a11	-0.174799	-0.31163	0.0697511	0.246731
Pycr2	-0.335295	-0.383158	0.0697866	0.246731
Proca1	0.151304	-0.425914	0.0699353	0.246814
Fdxr	0.234	-0.412692	0.070004	0.246814
Fkbp1a	-0.914023	-0.413811	0.0700415	0.246833
Acmsd	-0.0790961	-0.446648	0.0700525	0.246833
Znrf1	-0.54076	-0.394233	0.0700861	0.246876
Pycrl	-0.308401	-0.403653	0.0701933	0.247101
Cenpt	0.206834	-0.34093	0.0702289	0.24715
Sdf2l1	0.24918	-0.37924	0.0702524	0.247157
Ipo13	-0.0721542	-0.337492	0.0703529	0.247334
Cope	-0.555319	-0.354273	0.0705402	0.247334
Msrb1	-0.243443	-0.39101	0.0705757	0.247382
Atf6b	0.357577	-0.315669	0.0707972	0.247704
Cd40	0.968003	-0.672184	0.0708372	0.247707
Syde1	0.392314	-0.386771	0.0708414	0.247707
Acbd6	0.425286	-0.293635	0.0708952	0.247788
Dcaf4	0.784606	-0.297449	0.0712781	0.248366
Rusc1	-0.492059	-0.29634	0.0713336	0.248366
Phf1	-0.103246	-0.395429	0.0714324	0.248408
Hist4h4	0.449633	-0.554514	0.0715059	0.248447
Metrn	-0.821731	-0.670859	0.0715312	0.248447
Rdm1	-0.15221	-0.477975	0.0715919	0.248447
Pard6a	-0.84614	-0.320246	0.0717397	0.24857
Tmem37	-0.0879273	-0.474609	0.0717965	0.248671
Rin3	0.0698257	-0.382949	0.0718473	0.248671
Spg21	0.208557	-0.321649	0.0719264	0.248841
Tbc1d22a	-0.674675	-0.30074	0.0719681	0.24891
Il16	0.247049	-1.34182	0.0721203	0.249175
Yipf3	0.100814	-0.34919	0.0721843	0.249217
G6pd2	0.734201	-0.786535	0.0721876	0.249217
Sytl1	0.0495997	-0.352989	0.0722594	0.249267
Tmem256	-0.62774	-0.334968	0.072296	0.249267
Trappc6a	-0.975915	-0.321613	0.0723109	0.249267
Commd7	-0.0589717	-0.333866	0.0723368	0.249281
Itpk1	0.50281	-0.306697	0.07242	0.249493
Rab5c	0.033726	-0.286457	0.0724972	0.249515
Fjx1	-0.299142	-0.563823	0.0725016	0.249515
Gpi1	0.0532504	-0.288428	0.0725061	0.249515
P2rx5	0.141672	-1.04236	0.0725694	0.249515
Fuca1	0.717106	-0.298322	0.0726419	0.249623
Nbl1	-0.555361	-0.415967	0.0726895	0.249623
Rnf126	-0.743209	-0.523774	0.0727925	0.249649
Tinagl1	0.490208	-0.380855	0.072844	0.249649
Csk	0.3487	-0.404274	0.0729811	0.249649
Barx2	-0.238967	-0.320901	0.0730308	0.249649
Desi1	-0.783796	-0.44779	0.0730322	0.249649
Zfp282	0.274239	-0.340731	0.0731319	0.249748
Bcl7b	-0.161278	-0.301566	0.0731923	0.249748
B4galt3	0.435146	-0.286669	0.0733352	0.249951
