# Supplementary material for: eIF4A supports an oncogenic translation program in pancreatic ductal adenocarcinoma
Source: Nat Commun. 2019 Nov 13;10:5151. doi: 10.1038/s41467-019-13086-5 (PMC6853918; doi:10.1038/s41467-019-13086-5)
Supplement: Supplementary file 5 — Supplementary Data 3 [file 41467_2019_13086_MOESM5_ESM.xlsx]

## Sheet: translationUp
	apvSlope	apvSlopeP	apvEff	apvRvmMSerror	apvRvmF	residRvmDf	apvRvmP	apvRvmPAdj	singleRegMode
Shisa2	-0.961119	0.0982063	8.19236	0.0650777	1031.3	5.89636	7.58167e-08	2.89316e-05	translation
Etv4	-0.915054	0.0369201	3.3977	0.0312271	369.692	5.89636	1.52051e-06	0.000149872	translation
Igfbp4	-0.741867	0.0584819	3.42165	0.0379087	308.838	5.89636	2.56339e-06	0.000200124	translation
Lgals1	-0.934206	0.0618818	3.31677	0.0365878	300.673	5.89636	2.77046e-06	0.000208659	translation
Spdef	-0.548251	0.0792652	5.95266	0.124364	284.924	5.89636	3.2378e-06	0.000230299	translation
Creb3l1	-0.669676	0.0724308	2.77273	0.0289249	265.793	5.89636	3.9592e-06	0.000256073	translation
Mybl2	-0.454056	0.0711977	2.88307	0.0324244	256.352	5.89636	4.39562e-06	0.000264215	translation
Ttr	-0.0129002	0.481927	2.7571	0.0303321	250.613	5.89636	4.69285e-06	0.000271277	translation
Rasal1	-0.736084	0.000304637	2.11963	0.0184382	243.669	5.89636	5.08955e-06	0.000280121	translation
Fam83e	-0.874688	0.0240954	2.53884	0.0287669	224.068	5.89636	6.48256e-06	0.000323189	translation
Cdkn2d	-0.479801	0.17973	2.77526	0.0351125	219.354	5.89636	6.89215e-06	0.000329032	translation
Gstt2	-0.941198	0.1055	7.8749	0.302518	204.993	5.89636	8.37525e-06	0.00037346	translation
Smim5	-0.787008	0.0158444	2.20087	0.0236377	204.919	5.89636	8.38393e-06	0.00037346	translation
Pmf1	-0.495371	0.158173	2.45759	0.0301143	200.561	5.89636	8.91848e-06	0.000383602	translation
Riiad1	-0.306076	0.105925	3.00626	0.0456179	198.115	5.89636	9.23861e-06	0.000390272	translation
Asf1b	-0.407021	0.216113	2.51394	0.0321528	196.559	5.89636	9.45035e-06	0.00039341	translation
Bsn	-0.106719	0.0643301	1.93513	0.0200217	187.033	5.89636	1.08993e-05	0.000427998	translation
Phf19	-0.591369	0.0629654	3.0367	0.0499621	184.57	5.89636	1.13216e-05	0.000436838	translation
Megf6	0.121399	1	2.39718	0.0342498	167.781	5.89636	1.48785e-05	0.000525707	translation
Exoc3l4	-0.474756	0.143891	2.19728	0.0292366	165.137	5.89636	1.557e-05	0.000545095	translation
Park7	-0.839804	0.0979547	2.14976	0.0297145	155.53	5.89636	1.84778e-05	0.000594196	translation
Gpt	-0.265458	0.291316	3.13723	0.0643234	153.011	5.89636	1.93589e-05	0.000608847	translation
Csrp2	-0.370354	0.280548	2.05854	0.029839	142.015	5.89636	2.39418e-05	0.000683507	translation
Fam64a	0.0461298	1	1.79568	0.0227655	141.638	5.89636	2.41235e-05	0.000686394	translation
Cdca3	-0.562651	0.186357	3.34643	0.0803295	139.408	5.89636	2.52377e-05	0.000697877	translation
Hsd17b14	0.450477	1	2.00411	0.0290694	138.168	5.89636	2.58868e-05	0.000706585	translation
Lag3	0.131831	1	2.03761	0.0303366	136.859	5.89636	2.65968e-05	0.000708976	translation
Gstm2	-0.185505	0.296397	2.41347	0.0429249	135.698	5.89636	2.72483e-05	0.000715176	translation
Phgr1	-0.505014	0.208253	2.90694	0.0634404	133.201	5.89636	2.87244e-05	0.000738959	translation
2210011C24Rik	0.245996	1	1.75569	0.0236852	130.143	5.89636	3.06812e-05	0.000761906	translation
Cdca5	0.120471	1	1.6437	0.0208195	129.77	5.89636	3.09322e-05	0.000766475	translation
Tekt5	-0.698624	0.126017	2.87176	0.0649386	126.997	5.89636	3.28851e-05	0.000792567	translation
Fam107a	-0.651099	0.0281917	1.69175	0.0226684	126.255	5.89636	3.34356e-05	0.000799105	translation
Rec8	0.105791	1	1.72976	0.0252129	118.672	5.89636	3.98411e-05	0.000875002	translation
Rbks	-0.764095	0.011412	1.56017	0.0207472	117.323	5.89636	4.11488e-05	0.0008898	translation
Psors1c2	-0.0870303	0.433831	1.74627	0.0266323	114.503	5.89636	4.40751e-05	0.000928432	translation
Pf4	-0.163596	0.406088	3.01257	0.0811697	111.81	5.89636	4.7135e-05	0.000970507	translation
Adra2a	0.376794	1	1.44507	0.0189426	110.24	5.89636	4.90514e-05	0.00100096	translation
Tbkbp1	-0.253808	0.344673	2.52399	0.058127	109.597	5.89636	4.98667e-05	0.00100861	translation
Nkx2-2	-0.384945	0.319966	2.75243	0.0704092	107.597	5.89636	5.252e-05	0.00104022	translation
Cenpa	-0.518895	0.170912	2.35754	0.0521554	106.566	5.89636	5.39627e-05	0.00105963	translation
Smim6	-0.304316	0.277813	2.28841	0.0496151	105.549	5.89636	5.54381e-05	0.00107205	translation
Pmvk	-0.263988	0.30168	2.02573	0.0390174	105.174	5.89636	5.5996e-05	0.00107738	translation
Hsf4	-0.352192	0.173379	2.23652	0.0479496	104.318	5.89636	5.72962e-05	0.00108958	translation
Cmss1	-0.160225	0.350758	1.76037	0.0300111	103.258	5.89636	5.89637e-05	0.00111129	translation
Dpf1	-0.185311	0.325795	2.55747	0.0634014	103.163	5.89636	5.91172e-05	0.00111129	translation
Rasa4	-0.119301	0.389479	4.15951	0.169141	102.29	5.89636	6.05444e-05	0.00111792	translation
Sema6b	-0.607596	0.0793402	1.78597	0.0317331	100.516	5.89636	6.35909e-05	0.00115188	translation
Rnf224	-0.529565	0.0715839	2.11972	0.0448269	100.235	5.89636	6.4093e-05	0.00115367	translation
Apoe	-0.872137	0.320123	4.36586	0.195483	97.5057	5.89636	6.92496e-05	0.00120482	translation
Oprd1	0.265694	1	1.69599	0.0295695	97.2749	5.89636	6.9711e-05	0.00120552	translation
Ckb	-0.440911	0.123311	1.70209	0.0302426	95.796	5.89636	7.2766e-05	0.00124147	translation
Fbp2	-0.0887474	0.449686	2.58653	0.0726501	92.087	5.89636	8.12596e-05	0.00132516	translation
Tubb6	-0.475738	0.232981	2.11877	0.0490805	91.4661	5.89636	8.28094e-05	0.00133537	translation
Hist2h2bb	-0.231851	0.230198	2.90732	0.0927141	91.1673	5.89636	8.35691e-05	0.00134179	translation
Gchfr	-0.390144	0.27613	2.6577	0.0775695	91.0586	5.89636	8.38481e-05	0.00134411	translation
Rfc2	-0.37332	0.110293	1.39593	0.022053	88.3606	5.89636	9.11854e-05	0.00141641	translation
Pagr1a	-0.444242	0.17622	1.48325	0.0252142	87.2536	5.89636	9.4445e-05	0.00144521	translation
Ccdc124	-0.762382	0.0960122	1.56966	0.02932	84.0329	5.89636	0.000104862	0.00154377	translation
Iffo1	0.0945123	1	1.25076	0.0186988	83.663	5.89636	0.000106156	0.00155405	translation
Pcyt2	-0.45285	0.126506	1.67241	0.0335795	83.2937	5.89636	0.000107468	0.00156775	translation
Amdhd1	-0.363344	0.291106	2.44242	0.0718714	83.0011	5.89636	0.000108524	0.00157264	translation
Vpreb1	-0.77874	0.062442	1.893	0.0433278	82.7058	5.89636	0.000109603	0.00158627	translation
Cldn9	0.366182	1	1.56081	0.0294977	82.5874	5.89636	0.00011004	0.00158669	translation
Hmha1	-0.332128	0.363919	2.29903	0.0669241	78.978	5.89636	0.000124555	0.00170156	translation
Mvd	-0.320038	0.259668	1.70638	0.0371243	78.4316	5.89636	0.000126972	0.00172584	translation
Aprt	-0.478463	0.156237	1.56631	0.0312925	78.4002	5.89636	0.000127113	0.00172584	translation
Syne3	-0.177069	0.229244	1.70201	0.0370096	78.2721	5.89636	0.000127689	0.00172584	translation
Atp5j2	-0.685996	0.0609591	1.42054	0.0258332	78.1136	5.89636	0.000128408	0.00173147	translation
Rfc5	-0.0172012	0.48357	1.8751	0.0464721	75.6583	5.89636	0.00014026	0.00184139	translation
Afp	-0.349135	0.202019	2.85247	0.108102	75.2679	5.89636	0.000142278	0.00184846	translation
Dohh	-0.419069	0.12289	1.51986	0.0306922	75.2624	5.89636	0.000142307	0.00184846	translation
Siva1	-0.682977	0.114797	1.88281	0.0474372	74.7297	5.89636	0.000145124	0.00186882	translation
Gale	-0.590074	0.208046	3.26164	0.142618	74.5931	5.89636	0.000145859	0.00187406	translation
Mis18a	-0.66498	0.00283447	1.17956	0.0189436	73.4474	5.89636	0.00015222	0.00192341	translation
Aurkaip1	-0.468947	0.216616	1.6073	0.0355685	72.6323	5.89636	0.000156973	0.00196612	translation
Poc1a	-0.0767194	0.420276	1.71085	0.0405412	72.1987	5.89636	0.000159583	0.00199015	translation
Chmp6	-0.774635	0.0702785	1.7537	0.0428511	71.7711	5.89636	0.000162214	0.00201413	translation
Abhd14a	-0.409879	0.161025	1.54585	0.0334786	71.3785	5.89636	0.000164681	0.00202824	translation
Spc24	0.123875	1	1.7835	0.044683	71.1878	5.89636	0.000165897	0.0020334	translation
Tff3	0.0455814	1	3.22625	0.148146	70.2597	5.89636	0.000171993	0.00208579	translation
Pgp	-0.175379	0.412306	2.37165	0.0801011	70.2201	5.89636	0.00017226	0.0020868	translation
Gstp2	-0.355363	0.19309	2.2757	0.0745808	69.4388	5.89636	0.000177638	0.00212275	translation
Gstp1	-0.438796	0.184913	2.33923	0.0800414	68.3644	5.89636	0.000185405	0.00218346	translation
Naa10	-0.147389	0.304295	1.40564	0.0290363	68.0465	5.89636	0.00018779	0.00220126	translation
2700094K13Rik	-0.588311	0.100487	1.4734	0.0323141	67.1815	5.89636	0.000194493	0.00226047	translation
Trim46	0.185832	1	1.51354	0.0344143	66.5656	5.89636	0.000199462	0.00229954	translation
Rab25	-0.44087	0.218768	1.47289	0.0328819	65.9759	5.89636	0.00020438	0.00233929	translation
Gstt1	-0.918037	0.10655	2.99645	0.139248	64.4801	5.89636	0.000217606	0.00243515	translation
Rpp21	-0.226507	0.292414	1.48599	0.0343634	64.2595	5.89636	0.000219653	0.00245086	translation
Baiap2l2	-0.558191	0.0880743	1.37399	0.0294769	64.0446	5.89636	0.000221671	0.00247097	translation
BC030867	0.236016	1	1.35177	0.0285462	64.0115	5.89636	0.000221984	0.00247206	translation
Pex10	-0.921497	0.162127	1.82699	0.0521785	63.9708	5.89636	0.000222371	0.00247395	translation
Ppard	-0.693569	0.139024	1.59342	0.0400336	63.4218	5.89636	0.000227664	0.00251492	translation
Dtymk	-0.381415	0.235008	1.70736	0.046034	63.3247	5.89636	0.000228618	0.00251898	translation
Uqcc2	-0.61267	0.0811717	1.27913	0.0259531	63.0433	5.89636	0.000231412	0.00253756	translation
Golt1a	-0.124798	0.422226	1.56308	0.039086	62.5089	5.89636	0.000236846	0.00257494	translation
Atp5d	-0.227262	0.259629	1.29943	0.0270512	62.4194	5.89636	0.000237772	0.00258256	translation
Cbr3	-0.353793	0.293939	1.98674	0.0635721	62.0889	5.89636	0.000241238	0.00260783	translation
Mvk	-0.352933	0.295816	2.10211	0.0712102	62.054	5.89636	0.000241607	0.00260936	translation
Ifrd2	-0.930149	0.0931041	2.74444	0.1217	61.8892	5.89636	0.000243364	0.00262106	translation
Ucp2	-0.778124	0.110374	1.51372	0.0370241	61.8879	5.89636	0.000243378	0.00262106	translation
Ahcy	-0.359623	0.149795	1.28558	0.02678	61.7151	5.89636	0.000245238	0.00263367	translation
Spire2	-0.712516	0.110008	1.81644	0.0537566	61.3776	5.89636	0.000248926	0.00266328	translation
Flywch1	-0.530529	0.0296784	1.20077	0.0239081	60.3076	5.89636	0.000261125	0.00274112	translation
Rnaseh2c	-0.419528	0.235907	1.42566	0.0338591	60.0282	5.89636	0.000264441	0.00275337	translation
Arhgef19	-0.134975	0.360642	1.61777	0.0439085	59.605	5.89636	0.000269573	0.0027802	translation
Pycr2	-0.335295	0.26143	1.78862	0.0536904	59.5856	5.89636	0.000269812	0.0027802	translation
Scmh1	-0.715303	0.0105763	1.05295	0.0186397	59.4805	5.89636	0.000271108	0.00278353	translation
Mon1a	-0.0233246	0.413375	1.0625	0.0192235	58.7258	5.89636	0.000280668	0.00283273	translation
S100a4	-0.706247	0.110307	1.77479	0.0536477	58.7138	5.89636	0.000280823	0.00283273	translation
Cysrt1	0.464941	1	1.85769	0.0589932	58.4984	5.89636	0.000283638	0.00284832	translation
Dhrs4	-0.697231	0.0965078	1.15968	0.0230179	58.4262	5.89636	0.000284588	0.00285536	translation
Triobp	-0.542811	0.0339847	1.0784	0.0201389	57.7467	5.89636	0.000293757	0.00292938	translation
Tmem37	-0.0879273	0.446803	2.42359	0.102373	57.3765	5.89636	0.000298918	0.00296278	translation
Ube2m	-0.141265	0.384358	1.38149	0.0332886	57.3327	5.89636	0.000299536	0.00296556	translation
Cyc1	-0.0946347	0.403066	1.64461	0.0473023	57.1801	5.89636	0.000301706	0.00297716	translation
2200002J24Rik	-0.441563	0.36214	1.53744	0.0413493	57.1644	5.89636	0.000301929	0.00297716	translation
Grk6	-0.890938	0.0150156	1.37474	0.0331589	56.996	5.89636	0.000304351	0.00299083	translation
Ube3b	-0.940646	0.0251204	1.57036	0.0435566	56.6168	5.89636	0.000309897	0.00303741	translation
Dctpp1	-0.573603	0.14736	1.86615	0.0616183	56.5174	5.89636	0.000311372	0.00303986	translation
Prkg2	0.280186	1	1.67333	0.0497265	56.3089	5.89636	0.0003145	0.0030535	translation
Tesc	-0.403204	0.172072	1.09563	0.0213243	56.2931	5.89636	0.000314739	0.0030535	translation
Tmem189	-0.845247	0.0925594	1.59211	0.0450729	56.2383	5.89636	0.000315569	0.00305638	translation
Pard6a	-0.84614	0.0929272	1.21715	0.0264783	55.9497	5.89636	0.000319987	0.00308871	translation
Slc25a1	-0.0804844	0.431368	1.34518	0.032515	55.6515	5.89636	0.000324641	0.00312129	translation
Rpp25	-0.390506	0.252041	2.26382	0.0921014	55.6439	5.89636	0.00032476	0.00312129	translation
Gdpd3	-0.0249274	0.460377	1.50873	0.0409418	55.5978	5.89636	0.000325488	0.00312337	translation
Rabl6	-0.818465	0.0138015	1.12914	0.0229582	55.5344	5.89636	0.000326492	0.00312515	translation
Ldlrap1	0.14965	1	1.28304	0.0296859	55.4539	5.89636	0.000327774	0.00312957	translation
Med11	-0.408039	0.183073	1.18731	0.0255778	55.1143	5.89636	0.000333254	0.00316343	translation
Eef1akmt1	-0.48001	0.105437	1.17466	0.0250637	55.053	5.89636	0.000334256	0.00316769	translation
Gm3336	0.44386	1	1.48065	0.0398839	54.9676	5.89636	0.000335659	0.00317658	translation
Ptpa	-0.46967	0.113311	1.36043	0.0338086	54.7424	5.89636	0.000339398	0.0032058	translation
Ssc4d	0.0235487	1	1.46469	0.0392037	54.7223	5.89636	0.000339734	0.00320633	translation
Dnph1	-0.446785	0.285464	2.10955	0.0814089	54.665	5.89636	0.000340696	0.00321276	translation
Zscan4c	-0.146961	0.4404	4.71153	0.406533	54.6044	5.89636	0.000341715	0.00321971	translation
Nrarp	-0.524081	0.28837	1.15902	0.0246667	54.4592	5.89636	0.000344178	0.0032333	translation
Ndufaf6	-0.231146	0.253499	1.19889	0.0266415	53.9513	5.89636	0.000352979	0.00328529	translation
Tmem97	0.427682	1	1.23715	0.0284721	53.7556	5.89636	0.000356451	0.00330417	translation
Hist1h2ag	-0.0943498	0.415349	2.79727	0.147253	53.1377	5.89636	0.000367717	0.0033677	translation
2810428I15Rik	-0.351061	0.197693	1.19827	0.0270361	53.1083	5.89636	0.000368265	0.00337002	translation
Gnb1l	-0.0324897	0.471562	1.21191	0.0277866	52.8572	5.89636	0.00037299	0.00339589	translation
Adrbk1	-0.420175	0.0385975	1.10729	0.0232005	52.8478	5.89636	0.000373168	0.00339589	translation
S100a6	-0.746033	0.136355	1.50147	0.0427385	52.7493	5.89636	0.000375045	0.00340735	translation
Aarsd1	-0.621433	0.1118	1.11886	0.0237705	52.6639	5.89636	0.000376683	0.00341488	translation
Smg5	-0.82042	0.0295995	1.20736	0.0277079	52.6102	5.89636	0.000377716	0.00341669	translation
Syp	-0.920243	0.0449673	2.06657	0.0811859	52.6042	5.89636	0.000377832	0.00341669	translation
Babam1	-0.430745	0.211691	1.2528	0.0299024	52.4877	5.89636	0.000380091	0.00343432	translation
Ap2m1	-0.450825	0.227268	1.29181	0.0321834	51.8523	5.89636	0.000392731	0.00350894	translation
Hist1h4a	-0.954246	0.200362	5.52284	0.58948	51.7435	5.89636	0.00039495	0.00351627	translation
Ppp1cc	-0.355282	0.255305	1.13274	0.0248318	51.6717	5.89636	0.000396427	0.00352352	translation
Mrpl34	-0.785945	0.0963235	1.33548	0.0347929	51.2607	5.89636	0.00040501	0.00358312	translation
Icam4	-0.320719	0.216557	1.48316	0.0430651	51.0803	5.89636	0.000408858	0.00360106	translation
Psmd13	-0.281644	0.243148	1.22988	0.0298854	50.6136	5.89636	0.000419038	0.00365163	translation
2610528J11Rik	0.130035	1	1.52473	0.0459521	50.5918	5.89636	0.000419524	0.00365163	translation
Cryl1	0.0809323	1	1.17171	0.0271434	50.5794	5.89636	0.000419797	0.00365163	translation
Adap1	-0.438085	0.206767	1.82701	0.0660192	50.5606	5.89636	0.000420216	0.00365163	translation
Dgkz	-0.848904	0.0407192	1.48005	0.0435277	50.3255	5.89636	0.000425493	0.00367349	translation
Stard10	-0.792514	0.112193	1.55894	0.0483451	50.2698	5.89636	0.000426757	0.00367711	translation
Poll	-0.846725	0.0872687	1.22693	0.0303965	49.5237	5.89636	0.000444174	0.00376939	translation
Fam171a2	-0.0119513	0.491998	1.40764	0.0401033	49.4085	5.89636	0.000446949	0.00378173	translation
Mlf2	-0.196406	0.331907	1.27193	0.0327722	49.3652	5.89636	0.000447998	0.00378324	translation
Mrps34	-0.208381	0.31643	1.11865	0.0254189	49.2304	5.89636	0.000451283	0.0037899	translation
Cadps2	-0.568072	0.317444	2.40038	0.117064	49.2192	5.89636	0.000451557	0.0037899	translation
Stoml2	-0.535132	0.227397	1.37992	0.0387505	49.1395	5.89636	0.000453516	0.00380077	translation
Gatsl3	0.132915	1	1.1706	0.0279199	49.08	5.89636	0.000454988	0.00381032	translation
Nme6	-0.775185	0.201318	1.44443	0.0425684	49.0125	5.89636	0.000456662	0.00382154	translation
Atf5	-0.710068	0.152357	1.77467	0.0649483	48.4915	5.89636	0.000469879	0.00389513	translation
Ripply3	0.39938	1	1.08095	0.0241848	48.3134	5.89636	0.000474513	0.00392141	translation
Nr1i2	0.0457163	1	1.69839	0.0597818	48.2509	5.89636	0.000476155	0.00392442	translation
Mtfp1	0.125795	1	1.84307	0.0712928	47.6473	5.89636	0.000492403	0.0040207	translation
Mif	-0.304996	0.330132	1.35282	0.0384221	47.6319	5.89636	0.000492828	0.00402131	translation
Barx2	-0.238967	0.297941	1.10067	0.0255565	47.4038	5.89636	0.000499167	0.0040541	translation
Pradc1	-0.368743	0.249372	2.14081	0.0967792	47.3561	5.89636	0.000500507	0.00406081	translation
Fkbp8	-0.145848	0.374001	1.2094	0.0309234	47.2989	5.89636	0.00050212	0.00406525	translation
Gtf2h4	-0.195323	0.340831	1.34545	0.0383435	47.211	5.89636	0.000504613	0.00407967	translation
Gjb3	0.109629	1	1.38513	0.0406726	47.1717	5.89636	0.000505731	0.00408568	translation
Dnajc22	-0.159425	0.344845	1.48239	0.0466337	47.1224	5.89636	0.000507141	0.00408568	translation
Efhd2	-0.430102	0.256835	1.23344	0.0323992	46.9571	5.89636	0.000511903	0.00410096	translation
Fah	0.195894	1	1.05185	0.0236068	46.8676	5.89636	0.000514508	0.00411032	translation
Pop5	-0.315453	0.374225	1.84838	0.0730405	46.7758	5.89636	0.000517199	0.00412318	translation
Rap1gap	-0.564057	0.243304	1.61239	0.0556923	46.6818	5.89636	0.000519973	0.00413399	translation
Lsm4	-0.414726	0.298389	2.21863	0.105949	46.4593	5.89636	0.000526618	0.00417502	translation
Hs3st6	0.977862	1	1.18817	0.030472	46.3296	5.89636	0.000530544	0.00418886	translation
S100a16	-0.192634	0.382825	1.46532	0.0464892	46.1863	5.89636	0.000534926	0.00421461	translation
Npm3	-0.225718	0.275036	1.08231	0.0257786	45.4409	5.89636	0.000558529	0.00435016	translation
Zfand2b	-0.310349	0.32889	1.28392	0.0362781	45.439	5.89636	0.00055859	0.00435016	translation
Rbck1	-0.791825	0.0879597	1.50897	0.0501354	45.4168	5.89636	0.000559313	0.00435094	translation
Wdr8	0.0120232	1	1.26633	0.0356911	44.9297	5.89636	0.000575527	0.00442728	translation
Edf1	-0.237792	0.204761	1.05175	0.0246254	44.9205	5.89636	0.00057584	0.00442728	translation
Pfdn6	-0.524195	0.224993	1.31834	0.0387547	44.8468	5.89636	0.000578348	0.00443546	translation
Sapcd2	0.295842	1	1.98124	0.0876409	44.7887	5.89636	0.000580339	0.00443803	translation
Coq9	0.0390972	1	1.09726	0.0270531	44.5043	5.89636	0.000590207	0.00448652	translation
Ptms	-0.213206	0.344553	1.14278	0.0293786	44.4523	5.89636	0.000592035	0.00449444	translation
Eif5a	-0.0432206	0.463362	1.15123	0.0298968	44.3304	5.89636	0.000596349	0.0045212	translation
Tarbp2	-0.357594	0.0875293	0.957846	0.0207175	44.2847	5.89636	0.00059798	0.00452509	translation
Cby1	-0.730062	0.0832421	0.969733	0.0212419	44.2702	5.89636	0.000598496	0.00452509	translation
Ttc7	-0.799002	0.0747766	1.64241	0.060983	44.2338	5.89636	0.000599802	0.00452938	translation
Syngr4	-0.195523	0.194576	1.62488	0.0599431	44.0454	5.89636	0.000606606	0.00456569	translation
Gstm3	-0.145583	0.281367	1.73114	0.0682354	43.9192	5.89636	0.000611223	0.00458775	translation
Cracr2b	-0.256343	0.287573	1.13526	0.0293573	43.9014	5.89636	0.00061188	0.00458775	translation
Cdx2	-0.1791	0.446199	1.86988	0.079905	43.7578	5.89636	0.000617198	0.00460005	translation
Arhgdia	-0.359252	0.22918	1.03393	0.0244737	43.68	5.89636	0.000620107	0.00460868	translation
Bak1	-0.458264	0.162016	1.16444	0.0310711	43.6393	5.89636	0.000621636	0.00460868	translation
2610318N02Rik	-0.667394	0.16997	2.25388	0.116433	43.6302	5.89636	0.000621979	0.00460868	translation
Dcaf11	-0.794437	0.0501207	1.04211	0.0249203	43.5786	5.89636	0.000623925	0.00461713	translation
Mrpl2	-0.101275	0.392866	1.03494	0.0246968	43.3702	5.89636	0.000631868	0.00466384	translation
Zscan4f	-0.170415	0.436493	4.49652	0.466806	43.3128	5.89636	0.00063408	0.00466814	translation
Rnf208	-0.371882	0.271857	1.68114	0.0655763	43.0985	5.89636	0.000642434	0.00470349	translation
Ankrd9	-0.407518	0.266858	1.29753	0.03907	43.0917	5.89636	0.000642698	0.00470349	translation
Map2k2	-0.895116	0.125012	1.31653	0.040229	43.0843	5.89636	0.00064299	0.00470349	translation
Gcsh	-0.618229	0.258518	1.35787	0.0429578	42.9216	5.89636	0.000649436	0.00473852	translation
Lsm2	-0.487068	0.215967	1.35995	0.0431687	42.8429	5.89636	0.000652587	0.00475545	translation
Rab29	-0.620681	0.0697637	1.04028	0.0255227	42.4009	5.89636	0.000670657	0.00484091	translation
Rilpl2	-0.685573	0.0428206	1.00742	0.0239558	42.3652	5.89636	0.000672149	0.00484578	translation
Dcxr	-0.0255325	0.478841	1.15663	0.0316764	42.2328	5.89636	0.00067771	0.00487645	translation
Stra13	-0.0707855	0.47337	1.77229	0.0744315	42.2	5.89636	0.000679096	0.00488335	translation
1810062G17Rik	-0.864225	0.187235	1.67093	0.0663911	42.0541	5.89636	0.000685311	0.00491261	translation
Hist1h2ad	0.435525	1	3.13413	0.234339	41.9168	5.89636	0.00069123	0.00493121	translation
Uap1l1	-0.577818	0.168782	1.88846	0.0855986	41.6627	5.89636	0.000702367	0.00497734	translation
Opa3	-0.56296	0.152254	1.12162	0.0302112	41.6409	5.89636	0.000703334	0.00497734	translation
Cops6	-0.553031	0.0235435	0.910618	0.0199449	41.5758	5.89636	0.000706231	0.0049907	translation
Pycrl	-0.308401	0.302391	1.36988	0.0451964	41.5203	5.89636	0.000708717	0.00499901	translation
Mypop	-0.500371	0.0912349	0.997229	0.0239827	41.466	5.89636	0.000711158	0.00501005	translation
Snrpc	-0.425752	0.149627	1.07767	0.0282066	41.174	5.89636	0.000724474	0.00506516	translation
Cinp	-0.60501	0.128669	1.20071	0.0350279	41.1588	5.89636	0.000725175	0.00506516	translation
Faap20	-0.439266	0.170684	1.06791	0.0277222	41.1378	5.89636	0.00072615	0.00506579	translation
Echs1	-0.0718594	0.400678	0.958463	0.0224424	40.9338	5.89636	0.00073568	0.00511669	translation
Spsb4	-0.815766	0.0432643	1.23749	0.0374946	40.8425	5.89636	0.000740002	0.00513427	translation
Tsc22d4	-0.651304	0.0509609	0.961	0.0226733	40.7316	5.89636	0.000745295	0.00515537	translation
Hmgcl	-0.90483	0.143901	1.58991	0.0620937	40.7097	5.89636	0.000746345	0.00515952	translation
Pigyl	-0.274408	0.187838	0.932463	0.0213965	40.637	5.89636	0.000749854	0.00517323	translation
Nacc1	-0.874705	0.0198674	1.16025	0.0333954	40.3104	5.89636	0.000765872	0.00524225	translation
Acot7	0.0815158	1	0.921828	0.0210834	40.305	5.89636	0.000766141	0.00524225	translation
Col26a1	0.443395	1	2.23788	0.124676	40.169	5.89636	0.000772948	0.00525136	translation
Gna15	0.073357	1	1.6653	0.0690544	40.1602	5.89636	0.000773393	0.00525136	translation
Pdxp	-0.0546342	0.460591	1.4758	0.0544721	39.9834	5.89636	0.000782372	0.00527814	translation
Sssca1	-0.274822	0.135276	0.932736	0.0217705	39.9621	5.89636	0.000783465	0.00527905	translation
Pin1	-0.405059	0.23243	1.18767	0.03533	39.9255	5.89636	0.000785344	0.00528653	translation
Fuom	-0.47487	0.24385	1.30945	0.0429785	39.8955	5.89636	0.000786889	0.00528967	translation
Slc25a10	0.134502	1	1.43004	0.0513311	39.8396	5.89636	0.000789782	0.00530525	translation
Mrpl28	-0.135889	0.416249	1.96866	0.0974067	39.788	5.89636	0.000792462	0.00531334	translation
Spred1	-0.866379	0.080388	2.23206	0.125334	39.7504	5.89636	0.000794425	0.00532136	translation
Anp32b	-0.950637	0.152457	1.60886	0.065239	39.6761	5.89636	0.000798321	0.00533081	translation
Exosc6	-0.332344	0.38094	1.39249	0.0489108	39.6442	5.89636	0.000799999	0.00533084	translation
Phb2	-0.212387	0.349345	1.21587	0.0373617	39.5686	5.89636	0.000804001	0.00535128	translation
Fbxl19	-0.821624	0.0473307	1.01276	0.0259397	39.5406	5.89636	0.000805486	0.00535494	translation
Kptn	-0.990402	0.052348	1.4045	0.0500561	39.4084	5.89636	0.000812567	0.00538325	translation
Hax1	-0.185146	0.259392	0.929436	0.0219553	39.3459	5.89636	0.000815943	0.00539654	translation
Tmem143	0.207005	1	0.933469	0.0221522	39.3354	5.89636	0.000816512	0.0053969	translation
1110001J03Rik	-0.320044	0.329008	1.42393	0.0517598	39.1728	5.89636	0.000825388	0.00543259	translation
Ccne1	-0.202542	0.332141	2.06547	0.110011	38.7792	5.89636	0.000847419	0.00553093	translation
Egln2	-0.996456	0.0266664	0.979236	0.0248561	38.5783	5.89636	0.000858972	0.00557771	translation
Eif2d	-0.301939	0.0855927	0.861056	0.0192575	38.5002	5.89636	0.000863518	0.00559481	translation
Pycr1	-0.209432	0.375066	1.05362	0.0288493	38.4795	5.89636	0.000864729	0.00559481	translation
Polr2e	-0.254858	0.250064	0.964105	0.0241801	38.4406	5.89636	0.000867008	0.00559814	translation
Mrpl20	-0.181541	0.39841	1.61303	0.0677847	38.3842	5.89636	0.00087033	0.00560717	translation
Galntl6	-0.685908	0.117405	3.02526	0.239814	38.1636	5.89636	0.000883486	0.00567891	translation
H1fx	0.178247	1	0.93804	0.023074	38.1346	5.89636	0.000885235	0.00568377	translation
Borcs6	-0.265962	0.352186	0.962895	0.0243247	38.1162	5.89636	0.000886346	0.00568772	translation
Foxp4	-0.718785	0.056067	1.02464	0.0275771	38.071	5.89636	0.000889087	0.00569207	translation
Mrpl12	-0.144729	0.401824	1.67348	0.073681	38.009	5.89636	0.000892866	0.0057008	translation
Gmnn	0.0879009	1	1.55522	0.06418	37.6866	5.89636	0.000912862	0.00579293	translation
Psmb3	-0.442698	0.195361	1.19923	0.0382575	37.5916	5.89636	0.000918868	0.00582136	translation
Psenen	-0.439006	0.192159	1.0448	0.0290572	37.5673	5.89636	0.000920411	0.00582791	translation
Mrps18a	-0.44481	0.124434	1.00157	0.0268679	37.3361	5.89636	0.000935285	0.00588684	translation
Alad	-0.943453	0.104184	1.35134	0.0490046	37.2643	5.89636	0.000939966	0.00590276	translation
Wdr4	-0.0780546	0.425367	1.00416	0.0270798	37.2356	5.89636	0.000941847	0.00590809	translation
Pfn1	-0.35528	0.300486	1.31558	0.0468347	36.9546	5.89636	0.000960534	0.00599248	translation
Gna11	-0.448343	0.223079	1.3495	0.049694	36.6475	5.89636	0.000981531	0.00608655	translation
Miip	-0.045848	0.455328	1.14061	0.0355213	36.6256	5.89636	0.000983057	0.00608655	translation
Uqcr11	-0.8467	0.235189	1.81147	0.0896416	36.6059	5.89636	0.000984426	0.00609003	translation
Zfpm1	-0.741377	0.0156506	1.02848	0.0290236	36.4452	5.89636	0.000995704	0.0061383	translation
Ssna1	-0.864766	0.0767003	0.998955	0.0274435	36.3624	5.89636	0.00100158	0.00615795	translation
Dnajc9	0.271504	1	1.25142	0.0431197	36.3185	5.89636	0.00100471	0.00617389	translation
Sac3d1	0.0788632	1	0.980033	0.0264594	36.2996	5.89636	0.00100607	0.00617561	translation
Ndufb9	-0.396756	0.228796	1.01833	0.0286049	36.2525	5.89636	0.00100945	0.00618666	translation
Uxt	-0.656472	0.10718	1.0458	0.0301691	36.252	5.89636	0.00100949	0.00618666	translation
2810417H13Rik	0.0330408	1	1.48766	0.0618197	35.7997	5.89636	0.00104279	0.00631773	translation
Dse	-0.891811	0.0356773	1.2239	0.0418785	35.7685	5.89636	0.00104513	0.0063204	translation
Hmbs	-0.344672	0.321441	1.81527	0.0921446	35.7614	5.89636	0.00104567	0.0063204	translation
Cenpb	-0.994364	0.0238529	1.08587	0.0330408	35.6866	5.89636	0.00105134	0.00634798	translation
Slc39a11	-0.174799	0.315577	0.992375	0.0276335	35.6383	5.89636	0.00105502	0.00636156	translation
Prr15l	-0.073725	0.430764	0.96683	0.0262378	35.6264	5.89636	0.00105593	0.00636156	translation
Ttc22	-0.0176583	0.488524	1.5433	0.0670571	35.5186	5.89636	0.00106422	0.00639378	translation
Gipc1	-0.467792	0.240932	1.11294	0.034905	35.486	5.89636	0.00106675	0.00639378	translation
Tmem180	-0.110966	0.416141	1.69818	0.0815391	35.3673	5.89636	0.00107601	0.00642947	translation
Asic1	-0.505434	0.186081	1.84042	0.095822	35.3482	5.89636	0.00107751	0.00643469	translation
Pgls	-0.125049	0.440421	1.38361	0.0542149	35.3111	5.89636	0.00108043	0.00644204	translation
Fem1a	-0.52626	0.133751	1.23896	0.0436707	35.1497	5.89636	0.00109326	0.00649489	translation
Ap2s1	-0.152693	0.407366	1.13523	0.0366814	35.1336	5.89636	0.00109455	0.00649616	translation
Sf3b5	-0.0257959	0.477992	1.15834	0.0381905	35.1329	5.89636	0.00109461	0.00649616	translation
Gfra4	0.378074	1	1.24982	0.0446493	34.9848	5.89636	0.00110658	0.0065401	translation
Anapc15	-0.921302	0.0533662	1.14326	0.0375143	34.8413	5.89636	0.00111836	0.00658826	translation
Tst	-0.22138	0.325698	1.11651	0.0359062	34.7183	5.89636	0.00112858	0.00662798	translation
Bmp7	0.559482	1	0.909635	0.0240633	34.3858	5.89636	0.00115685	0.00672969	translation
Akr7a5	-0.0589902	0.43132	0.943728	0.0260497	34.1894	5.89636	0.00117401	0.00680507	translation
Rnaseh2a	-0.590605	0.17231	1.1813	0.0409656	34.0645	5.89636	0.00118509	0.00685177	translation
Pnpo	-0.0802056	0.412178	0.901671	0.0238713	34.0582	5.89636	0.00118565	0.00685177	translation
Pla2g7	-0.541409	0.140912	1.99954	0.117571	34.0066	5.89636	0.00119027	0.00687152	translation
Cenpm	-0.527023	0.318684	2.43337	0.174703	33.8936	5.89636	0.00120048	0.00691222	translation
0610010K14Rik	-0.288305	0.30182	1.14983	0.0390361	33.8687	5.89636	0.00120274	0.00691483	translation
Bcat2	0.247463	1	1.27289	0.048023	33.7389	5.89636	0.00121464	0.0069561	translation
Mrps27	0.0603467	1	1.03026	0.0314903	33.7071	5.89636	0.00121759	0.00696598	translation
Ndufv3	-0.324353	0.194177	0.882223	0.0230955	33.6999	5.89636	0.00121825	0.0069663	translation
Etfb	-0.548775	0.142196	1.31315	0.0513374	33.5888	5.89636	0.0012286	0.00700449	translation
Akt1s1	-0.437006	0.201565	0.96145	0.027642	33.4414	5.89636	0.00124252	0.00705203	translation
Pik3r2	-0.524167	0.100447	1.02306	0.0313272	33.4105	5.89636	0.00124547	0.00705849	translation
Zfp771	-0.397359	0.284205	1.00503	0.0302424	33.3995	5.89636	0.00124651	0.0070609	translation
Pidd1	-0.212763	0.363464	1.87902	0.105896	33.3412	5.89636	0.00125211	0.00708564	translation
Fam71f2	-0.788799	0.0638605	1.52097	0.0694449	33.3118	5.89636	0.00125493	0.00709455	translation
Ftl1	-0.349496	0.287255	1.02115	0.0313088	33.3051	5.89636	0.00125559	0.00709474	translation
Cystm1	-0.293093	0.276899	0.978111	0.0287947	33.2249	5.89636	0.00126335	0.00712455	translation
Phgdh	-0.316269	0.303666	1.17173	0.0416501	32.9639	5.89636	0.00128908	0.00722695	translation
Il17d	-0.538531	0.137975	0.99303	0.0299711	32.902	5.89636	0.00129529	0.00724401	translation
Epha5	-0.63048	0.174232	2.57535	0.203047	32.6645	5.89636	0.00131948	0.00731144	translation
Mrps16	-0.8317	0.236649	1.2704	0.0496456	32.5089	5.89636	0.00133566	0.00735481	translation
Mrpl10	-0.299261	0.293601	1.12237	0.0390092	32.2926	5.89636	0.00135859	0.0074524	translation
Kcnj11	1.87604	0.182504	3.14151	0.305763	32.2769	5.89636	0.00136028	0.00745807	translation
Mtus2	-0.778716	0.0582303	0.932011	0.0269875	32.1869	5.89636	0.00136999	0.00749336	translation
Samd1	0.246783	1	0.852869	0.0226126	32.1673	5.89636	0.00137212	0.00749787	translation
Atp5g3	-0.655437	0.251373	1.30167	0.0527554	32.1169	5.89636	0.00137761	0.00752425	translation
Tubg2	0.0321503	1	1.11231	0.0385515	32.0932	5.89636	0.00138021	0.00752739	translation
Mknk2	-0.803577	0.16812	1.33234	0.0556264	31.9116	5.89636	0.00140029	0.00760821	translation
Myg1	-0.317643	0.212557	1.05998	0.0352848	31.8425	5.89636	0.00140803	0.00763578	translation
Il17rc	-0.166203	0.375547	1.28453	0.0518701	31.8107	5.89636	0.00141161	0.00764693	translation
Def8	-0.789765	0.045831	1.08476	0.0370283	31.7786	5.89636	0.00141525	0.00765851	translation
Bckdk	-0.0639271	0.450845	1.18649	0.0443348	31.7531	5.89636	0.00141814	0.00766157	translation
Rogdi	-0.65613	0.0861192	0.960159	0.0290991	31.6815	5.89636	0.0014263	0.00768274	translation
Itpka	-0.17458	0.243463	1.01797	0.0327495	31.6423	5.89636	0.00143079	0.00769363	translation
Xkr5	0.194159	1	1.4774	0.0690009	31.6329	5.89636	0.00143187	0.00769581	translation
Impdh1	-0.0960527	0.434001	1.11617	0.0396374	31.4308	5.89636	0.00145538	0.00778925	translation
Mrps11	-0.0662846	0.427678	0.97232	0.0301292	31.3784	5.89636	0.00146157	0.00780766	translation
Syce2	-0.225286	0.463559	1.37092	0.0599392	31.3555	5.89636	0.00146428	0.00780766	translation
Hdgf	-0.182885	0.366096	0.978077	0.0307234	31.137	5.89636	0.00149049	0.00791419	translation
Hras	-0.734824	0.161658	1.20265	0.0465628	31.0626	5.89636	0.00149956	0.00794398	translation
Ankrd54	-0.239597	0.288489	0.915085	0.0270074	31.0057	5.89636	0.00150655	0.00796347	translation
S100a13	-0.324704	0.352343	1.43249	0.0661853	31.0044	5.89636	0.00150671	0.00796347	translation
Nkpd1	-0.352483	0.230725	1.77936	0.102149	30.995	5.89636	0.00150787	0.00796589	translation
Gtf2a2	-0.551169	0.249992	1.18545	0.0453494	30.9882	5.89636	0.0015087	0.00796662	translation
Hes6	-0.176592	0.366784	0.950964	0.0292171	30.9522	5.89636	0.00151315	0.00798644	translation
Ppp4c	0.0268728	1	0.888099	0.0255076	30.921	5.89636	0.00151703	0.00799405	translation
Adamts10	0.197109	1	1.04844	0.0355528	30.9181	5.89636	0.00151739	0.00799405	translation
Cmtm7	-0.538228	0.323282	1.43749	0.0669163	30.88	5.89636	0.00152214	0.0080111	translation
Echdc2	0.0765008	1	0.865179	0.0242485	30.8692	5.89636	0.00152348	0.0080111	translation
Jmjd7	-0.709829	0.102665	0.929548	0.0280058	30.8529	5.89636	0.00152552	0.0080111	translation
Steap3	0.238718	1	0.908487	0.0268029	30.7933	5.89636	0.00153302	0.00802838	translation
Ift27	-0.408802	0.228044	1.10464	0.0396477	30.7767	5.89636	0.00153512	0.0080322	translation
Prmt7	-0.0930087	0.421663	0.958054	0.0298734	30.7252	5.89636	0.00154163	0.00804489	translation
Sap25	0.381528	1	0.949091	0.0293183	30.7239	5.89636	0.0015418	0.00804489	translation
Suds3	-0.88455	0.0612445	1.01185	0.0333921	30.6612	5.89636	0.0015498	0.00806457	translation
Hist1h3g	-0.385224	0.00101103	0.76512	0.0191037	30.6437	5.89636	0.00155204	0.00806576	translation
Ffar2	-0.0215411	0.487453	1.61242	0.0851456	30.5347	5.89636	0.00156609	0.0081235	translation
Paox	0.182938	1	0.888343	0.0258906	30.4803	5.89636	0.00157317	0.00813443	translation
Cdc34	-0.620434	0.327407	1.64318	0.0888634	30.384	5.89636	0.00158581	0.00817417	translation
Suv420h2	-0.171915	0.417011	1.02999	0.0349312	30.3708	5.89636	0.00158755	0.00817558	translation
Dcakd	-0.0273003	0.475988	0.937879	0.0289929	30.339	5.89636	0.00159176	0.00818618	translation
Vcpkmt	-0.129284	0.389618	0.87772	0.0254126	30.3153	5.89636	0.0015949	0.00819499	translation
Dtnb	-0.368734	0.221941	1.00125	0.0331048	30.2828	5.89636	0.00159924	0.00820253	translation
Hsf2bp	-0.353083	0.237416	0.900333	0.0267891	30.2586	5.89636	0.00160247	0.00820872	translation
E130012A19Rik	-0.522796	0.288893	1.36536	0.0617217	30.2034	5.89636	0.00160988	0.00823868	translation
Lrwd1	-0.0934189	0.417883	1.17531	0.0457542	30.1909	5.89636	0.00161156	0.00824358	translation
Hist1h2bf	1.7242	0.249689	1.45206	0.0700902	30.0824	5.89636	0.00162627	0.00828707	translation
St6galnac2	0.0394679	1	1.19074	0.0472079	30.0343	5.89636	0.00163285	0.00831165	translation
Cgref1	0.451764	1	0.982577	0.0321827	29.9993	5.89636	0.00163768	0.00832739	translation
Ube2e3	-0.905339	0.209648	1.1668	0.0453832	29.9985	5.89636	0.00163779	0.00832739	translation
Ehmt2	-0.345326	0.240549	0.93384	0.0291024	29.9651	5.89636	0.00164239	0.00833517	translation
Cdk2ap2	-0.464401	0.333233	1.33913	0.059856	29.9596	5.89636	0.00164315	0.00833517	translation
Cdc42ep5	-0.208567	0.316523	0.999248	0.0333411	29.9479	5.89636	0.00164478	0.00833897	translation
Psmg3	-0.347239	0.213709	0.975121	0.0317628	29.9363	5.89636	0.00164638	0.00834339	translation
Bola1	-0.384334	0.29342	1.30823	0.0572324	29.9038	5.89636	0.0016509	0.00835889	translation
Spr	-0.0137255	0.489358	1.17444	0.046197	29.8571	5.89636	0.00165742	0.00838081	translation
Coa6	-0.999586	0.195126	1.17771	0.0465217	29.814	5.89636	0.00166347	0.00839655	translation
Psph	0.402386	1	1.04032	0.0363696	29.7575	5.89636	0.00167143	0.00842072	translation
Mrpl14	-0.584349	0.216667	1.13212	0.0431111	29.7302	5.89636	0.00167531	0.00843399	translation
Eif4ebp1	-0.519751	0.333461	1.60914	0.0873313	29.6494	5.89636	0.00168683	0.00846968	translation
Atp13a2	-0.644828	0.137467	1.33755	0.0603697	29.6348	5.89636	0.00168893	0.00847648	translation
Apex1	-0.504042	0.240287	0.847758	0.0242642	29.6195	5.89636	0.00169113	0.00847971	translation
Them6	0.33628	1	1.24995	0.0528277	29.5751	5.89636	0.00169752	0.00849725	translation
Aaas	-0.315212	0.289254	1.36825	0.0634019	29.5277	5.89636	0.0017044	0.00851679	translation
Snx8	0.101498	1	1.046	0.0370695	29.515	5.89636	0.00170625	0.00851988	translation
Tpst2	0.284395	1	0.884719	0.0265695	29.4596	5.89636	0.00171433	0.00855156	translation
Chchd2	-0.621068	0.165286	1.00943	0.0345938	29.4544	5.89636	0.00171509	0.00855156	translation
Cdkn2a	0.369434	1	1.4852	0.0749228	29.4414	5.89636	0.001717	0.00855735	translation
Timm17b	-0.474471	0.165174	0.868179	0.0257215	29.3037	5.89636	0.00173736	0.00862129	translation
Fam195a	0.261058	1	1.18377	0.0478363	29.294	5.89636	0.00173882	0.00862478	translation
Cited4	-0.420765	0.305386	1.27063	0.0555245	29.0774	5.89636	0.00177155	0.00874545	translation
Mrpl54	-0.378795	0.299464	1.15491	0.0459179	29.0481	5.89636	0.00177605	0.0087601	translation
Akr1a1	-0.714247	0.186664	0.973974	0.032727	28.986	5.89636	0.00178562	0.0087671	translation
Slc19a1	0.500314	1	0.957244	0.0316735	28.93	5.89636	0.0017943	0.00877927	translation
Hspbp1	0.00764258	1	0.92697	0.0297174	28.9149	5.89636	0.00179666	0.00878608	translation
D10Jhu81e	0.178217	1	1.04608	0.0378709	28.8952	5.89636	0.00179974	0.00879734	translation
Mrpl4	-0.108934	0.414523	1.26677	0.0555456	28.8901	5.89636	0.00180054	0.0087975	translation
Ppih	-0.429772	0.40978	1.29463	0.0580908	28.8526	5.89636	0.00180641	0.00881866	translation
Ube2s	0.0148368	1	1.05276	0.0384246	28.8434	5.89636	0.00180786	0.00882199	translation
0610007P14Rik	0.0717103	1	1.091	0.0412881	28.8287	5.89636	0.00181017	0.00882575	translation
Cuta	0.0100329	1	1.08502	0.0408725	28.8033	5.89636	0.00181417	0.00883019	translation
Lefty1	-0.174899	0.427534	2.18489	0.165849	28.7837	5.89636	0.00181728	0.00883783	translation
Ict1	-0.383331	0.151173	0.806189	0.0226489	28.6963	5.89636	0.00183118	0.00888168	translation
Mzf1	-0.396837	0.267662	0.992379	0.0343747	28.6495	5.89636	0.0018387	0.00890417	translation
H2-Q10	0.354171	1	0.792126	0.02195	28.5861	5.89636	0.00184894	0.00894241	translation
Mrpl52	-0.929966	0.0914108	0.918618	0.0295665	28.5411	5.89636	0.00185625	0.00896641	translation
Osgep	-0.526776	0.0978377	0.879513	0.027143	28.4988	5.89636	0.00186316	0.00898837	translation
Mmp11	1.2717	0.307408	1.26449	0.0561923	28.4548	5.89636	0.00187037	0.00900801	translation
Ppp1r37	-0.378515	0.111805	0.793019	0.0221135	28.4387	5.89636	0.00187303	0.00901173	translation
Itpa	-0.381548	0.185676	0.784941	0.0216675	28.4358	5.89636	0.00187351	0.00901173	translation
Snrpb	-0.646201	0.250404	1.48695	0.0782585	28.2528	5.89636	0.00190403	0.00911695	translation
Slc25a19	-0.496559	0.245539	1.06651	0.0402772	28.2405	5.89636	0.00190611	0.00911874	translation
Naprt	-0.948822	0.151613	1.39408	0.0689442	28.1887	5.89636	0.00191488	0.00914539	translation
Xpnpep1	0.16274	1	0.771024	0.0210966	28.1789	5.89636	0.00191655	0.00914574	translation
Coa4	-0.644	0.167416	1.02361	0.0373497	28.0533	5.89636	0.00193806	0.00921766	translation
Fam173b	-0.474504	0.301534	1.09421	0.0426985	28.0408	5.89636	0.00194023	0.00922413	translation
Rbm38	0.0560824	1	0.834286	0.0248793	27.9764	5.89636	0.0019514	0.00925306	translation
Rassf7	-0.346956	0.327149	1.20438	0.0518704	27.9645	5.89636	0.00195347	0.00925306	translation
Ccdc34	0.278574	1	0.800664	0.0229368	27.9491	5.89636	0.00195617	0.00925762	translation
Wfdc2	0.141998	1	1.11266	0.0443608	27.9077	5.89636	0.00196342	0.00928429	translation
Nans	-0.496313	0.256066	0.966157	0.0334922	27.871	5.89636	0.00196988	0.00929177	translation
Dusp14	0.347977	1	0.740598	0.0197088	27.8294	5.89636	0.00197723	0.00932263	translation
Gpr19	0.654359	1	0.751169	0.0203063	27.7871	5.89636	0.00198475	0.00935424	translation
Trappc1	-0.013839	0.491775	0.969635	0.0338462	27.7783	5.89636	0.00198632	0.00935776	translation
Nfu1	-0.379125	0.117076	0.817484	0.02413	27.695	5.89636	0.00200126	0.00940108	translation
Atp5e	-0.935812	0.113352	0.971802	0.034174	27.635	5.89636	0.00201211	0.00943267	translation
Get4	0.101335	1	0.849856	0.0261654	27.6034	5.89636	0.00201785	0.00944414	translation
Uqcrq	-0.434731	0.347741	1.87566	0.127546	27.583	5.89636	0.00202159	0.00945776	translation
Tbrg4	0.160404	1	0.763533	0.0211507	27.5633	5.89636	0.00202518	0.00946362	translation
1190007I07Rik	-0.263042	0.316377	0.985611	0.0352969	27.5216	5.89636	0.00203283	0.0094871	translation
Nudt14	-0.371831	0.276516	1.23297	0.0552543	27.5132	5.89636	0.00203439	0.00949049	translation
Mrps26	-0.56013	0.236778	1.45119	0.0769899	27.3537	5.89636	0.00206405	0.00959077	translation
Slc37a4	0.0543112	1	1.08555	0.0431655	27.2998	5.89636	0.00207421	0.00961983	translation
Tbc1d10b	-0.717296	0.0219729	0.818452	0.0245477	27.2883	5.89636	0.0020764	0.00961983	translation
Cidec	-0.0662305	0.432816	1.38071	0.0699982	27.2343	5.89636	0.00208664	0.00964775	translation
Med18	-0.769759	0.073277	0.805665	0.0238466	27.2196	5.89636	0.00208945	0.00965687	translation
Ubac1	-0.185204	0.321686	0.95266	0.0334141	27.161	5.89636	0.00210067	0.00970089	translation
Ndufs8	-0.444308	0.280593	1.4991	0.0828858	27.1132	5.89636	0.0021099	0.00972782	translation
Plekhj1	-0.20211	0.342232	0.949155	0.0332691	27.079	5.89636	0.00211653	0.00974451	translation
Fam207a	-0.278659	0.176103	0.748898	0.0207167	27.0722	5.89636	0.00211785	0.00974451	translation
1600002K03Rik	-0.405237	0.260214	1.3746	0.069822	27.0622	5.89636	0.00211981	0.00974451	translation
Sdhc	-0.51577	0.154073	0.852092	0.0268314	27.0602	5.89636	0.00212019	0.00974451	translation
Mrpl17	0.131044	1	1.05227	0.0409228	27.0576	5.89636	0.00212069	0.00974451	translation
Dapk3	-0.451815	0.181203	0.909991	0.0306216	27.0425	5.89636	0.00212364	0.00974451	translation
Adprhl2	-0.0475861	0.46714	0.915229	0.0310287	26.9958	5.89636	0.00213278	0.00978207	translation
Pithd1	-0.555441	0.200227	0.986142	0.0360577	26.97	5.89636	0.00213785	0.00979746	translation
Klf16	0.0939669	1	0.790676	0.0232732	26.8621	5.89636	0.00215923	0.00985992	translation
P2rx4	0.385665	1	1.15027	0.0493181	26.8284	5.89636	0.00216598	0.00987501	translation
Rhod	-0.0771132	0.431211	0.899008	0.030169	26.7896	5.89636	0.00217377	0.00989081	translation
Tmem256	-0.62774	0.0872023	0.866278	0.028017	26.785	5.89636	0.00217469	0.00989108	translation
Dhrs11	-0.169282	0.377118	1.14186	0.0487369	26.7527	5.89636	0.00218121	0.00990892	translation
Lhpp	-0.0735436	0.413113	0.797933	0.0238394	26.7078	5.89636	0.00219032	0.00994243	translation
Nme2	-0.773772	0.195746	1.29662	0.0629892	26.6906	5.89636	0.00219382	0.00994649	translation
Ece2	-0.844657	0.0596441	0.774476	0.0225301	26.6227	5.89636	0.00220771	0.00998574	translation
Slc35e1	-0.907214	0.114915	1.44296	0.0783256	26.5832	5.89636	0.00221585	0.0100012	translation
Chchd1	-0.921925	0.156983	1.14272	0.0493087	26.4825	5.89636	0.0022368	0.0100628	translation
Adamtsl5	0.264681	1	0.762886	0.0219846	26.4729	5.89636	0.00223881	0.0100628	translation
Cdk14	-0.211471	0.404603	3.33471	0.420603	26.4389	5.89636	0.00224594	0.0100869	translation
Lpxn	-0.676468	0.293251	1.88495	0.13447	26.4223	5.89636	0.00224943	0.0100947	translation
Exosc5	-0.136482	0.400353	0.979442	0.0363172	26.4147	5.89636	0.00225105	0.0100947	translation
Irak1bp1	1.88103	0.274036	1.0169	0.0391495	26.4139	5.89636	0.00225121	0.0100947	translation
Eif2b5	-0.0230202	0.481696	0.89894	0.0306237	26.3878	5.89636	0.00225672	0.0101115	translation
Pim2	0.0455708	1	0.844992	0.027206	26.2447	5.89636	0.0022873	0.0102285	translation
Ap5s1	-0.170454	0.323723	0.781493	0.0233477	26.1581	5.89636	0.00230605	0.0102963	translation
Mvb12a	-0.143106	0.411932	0.923681	0.0326996	26.0917	5.89636	0.0023206	0.0103387	translation
H2afx	0.243438	1	0.858217	0.0282504	26.0717	5.89636	0.00232499	0.0103446	translation
Sh3glb2	0.0344008	1	0.939713	0.0338786	26.0655	5.89636	0.00232637	0.0103466	translation
Lypla2	-0.425838	0.289228	0.967962	0.0361072	25.9491	5.89636	0.00235222	0.0104292	translation
Cox6a1	-0.215424	0.366886	1.0678	0.0439816	25.9243	5.89636	0.00235777	0.0104435	translation
Eva1b	-0.652233	0.0241698	0.729795	0.0205496	25.9178	5.89636	0.00235923	0.0104435	translation
Bax	-0.270139	0.361705	0.963785	0.0359045	25.8709	5.89636	0.00236981	0.0104707	translation
Avpi1	-0.616594	0.177447	1.00092	0.0387463	25.8567	5.89636	0.00237303	0.0104768	translation
Gmfg	-0.747451	0.248895	0.81283	0.0256729	25.735	5.89636	0.00240079	0.0105668	translation
Arfip2	-0.21495	0.282467	0.781159	0.0237652	25.6766	5.89636	0.00241427	0.0105975	translation
Rxrb	-0.45337	0.111523	0.797476	0.0247714	25.6735	5.89636	0.002415	0.0105975	translation
Anapc11	-0.402193	0.278225	1.01817	0.0403996	25.6602	5.89636	0.00241809	0.0106062	translation
Slc25a38	-0.0401085	0.464541	0.830107	0.0269264	25.5912	5.89636	0.00243419	0.0106605	translation
Amn	-0.220075	0.237757	1.64105	0.105487	25.5296	5.89636	0.00244868	0.0107035	translation
Upp1	-0.579845	0.102791	0.895739	0.0314552	25.5077	5.89636	0.00245385	0.0107144	translation
Megf8	-0.351317	0.076416	0.962004	0.0364423	25.395	5.89636	0.00248075	0.0107983	translation
S100z	0.576017	1	0.986952	0.0384384	25.3412	5.89636	0.00249372	0.0108392	translation
H2-Bl	0.602418	1	0.867629	0.0297068	25.3403	5.89636	0.00249393	0.0108392	translation
Trabd	-0.641191	0.115222	0.889691	0.0312706	25.313	5.89636	0.00250056	0.0108639	translation
Zfp593	-0.143417	0.402383	0.889799	0.0313256	25.2746	5.89636	0.0025099	0.0108797	translation
Sdf2l1	0.24918	1	1.23655	0.0605255	25.2628	5.89636	0.00251279	0.010882	translation
Cib1	-0.120969	0.405666	0.798234	0.0252279	25.2569	5.89636	0.00251424	0.010882	translation
Ndufb7	-0.320279	0.367833	1.31485	0.0684626	25.252	5.89636	0.00251543	0.0108831	translation
Psd4	0.0693448	1	1.19877	0.056992	25.2149	5.89636	0.00252454	0.0109101	translation
Scap	-0.686958	0.089804	1.10351	0.048457	25.1302	5.89636	0.0025455	0.0109606	translation
Mrps24	-0.638224	0.230026	1.19871	0.0573185	25.0689	5.89636	0.0025608	0.0110086	translation
Timm50	0.0988188	1	1.20531	0.0580016	25.0471	5.89636	0.00256628	0.0110233	translation
Efcab11	-0.163704	0.423824	1.17912	0.0555623	25.0226	5.89636	0.00257245	0.0110298	translation
Prss16	-0.880173	0.113996	1.18396	0.0563255	24.8868	5.89636	0.00260701	0.0111238	translation
9430015G10Rik	0.306916	1	0.993019	0.0396791	24.8515	5.89636	0.00261611	0.0111335	translation
Rita1	-0.113534	0.266876	0.708596	0.0202319	24.8176	5.89636	0.00262487	0.0111485	translation
Cox6b1	-0.672026	0.138806	0.781979	0.0247192	24.7375	5.89636	0.00264576	0.0111831	translation
Sdr39u1	-0.350663	0.226012	0.760154	0.0233601	24.736	5.89636	0.00264616	0.0111831	translation
Tssc4	-0.0743175	0.44341	0.90308	0.0329768	24.7312	5.89636	0.00264742	0.0111831	translation
Zfp428	-0.108275	0.346275	0.746427	0.022536	24.7228	5.89636	0.00264962	0.0111831	translation
Zmat5	0.307623	1	1.08512	0.0476291	24.7221	5.89636	0.00264981	0.0111831	translation
Gfer	-0.890384	0.196124	1.14704	0.0532436	24.7112	5.89636	0.00265267	0.0111893	translation
Nr1h3	-0.32039	0.182473	0.745868	0.0225438	24.6772	5.89636	0.00266161	0.0112043	translation
Sfta2	0.00946766	1	1.01571	0.0418309	24.6628	5.89636	0.00266543	0.0112101	translation
Prpsap1	0.171885	1	0.906539	0.0333546	24.6386	5.89636	0.00267184	0.0112205	translation
Cars2	0.259059	1	0.815074	0.0269742	24.6289	5.89636	0.00267441	0.0112272	translation
Zbed5	-0.485006	0.230167	0.955106	0.0372485	24.4903	5.89636	0.0027116	0.0113352	translation
Cecr5	-0.060744	0.431511	0.851231	0.0296712	24.4208	5.89636	0.00273052	0.0113959	translation
Ube2j2	0.270583	1	0.821149	0.0276262	24.4074	5.89636	0.00273418	0.011407	translation
Abhd11	0.0710375	1	0.958175	0.0376485	24.3861	5.89636	0.00274003	0.011419	translation
Sergef	-0.307866	0.295765	0.803962	0.026516	24.376	5.89636	0.00274279	0.0114237	translation
Ecsit	0.194099	1	0.766641	0.0241189	24.3684	5.89636	0.00274489	0.0114267	translation
Snrpd2	-0.411468	0.320022	1.06201	0.0462962	24.362	5.89636	0.00274666	0.01143	translation
Hspe1	-0.488871	0.330662	1.05454	0.0457459	24.3093	5.89636	0.00276122	0.0114822	translation
Fkbp2	-0.246906	0.35686	1.10342	0.0501401	24.2827	5.89636	0.0027686	0.0115055	translation
Gjb5	-0.182798	0.362458	0.738675	0.0225191	24.2301	5.89636	0.0027833	0.0115405	translation
H2-Ke6	-0.185616	0.334472	0.870188	0.0312821	24.2064	5.89636	0.00278996	0.0115627	translation
Serp2	-0.79555	0.259538	1.22395	0.0620379	24.1476	5.89636	0.00280659	0.0116118	translation
Tnk2	-0.584121	0.0492543	0.827467	0.0284856	24.0367	5.89636	0.00283825	0.0117301	translation
Tmem79	0.385568	1	0.961434	0.038608	23.942	5.89636	0.0028657	0.0118136	translation
Cope	-0.555319	0.10452	0.86461	0.0313821	23.821	5.89636	0.00290129	0.0119346	translation
Ogfod2	-0.577602	0.209923	0.819245	0.0281943	23.8049	5.89636	0.00290606	0.0119456	translation
Dusp9	-0.0876981	0.445622	0.88228	0.0327385	23.7769	5.89636	0.00291441	0.0119691	translation
Cyp2u1	-0.210531	0.377096	1.82456	0.140159	23.7517	5.89636	0.00292193	0.0119768	translation
AA414768	0.350751	1	1.54847	0.101033	23.7326	5.89636	0.00292767	0.0119914	translation
Ndufa7	-0.32897	0.295378	0.946215	0.0377788	23.6991	5.89636	0.00293773	0.0120197	translation
Nabp2	-0.461684	0.286209	1.31072	0.0732074	23.4673	5.89636	0.00300875	0.0122446	translation
Nhej1	-0.226684	0.356333	0.96477	0.039749	23.4165	5.89636	0.00302463	0.0122954	translation
Slc9a3r1	0.141712	1	1.18118	0.0595925	23.4122	5.89636	0.00302598	0.0122954	translation
Rab1b	-0.0331257	0.483241	0.997264	0.042483	23.4102	5.89636	0.0030266	0.0122954	translation
Tomm5	-0.8835	0.217216	1.33028	0.0757982	23.3467	5.89636	0.00304661	0.0123636	translation
0610011F06Rik	-0.210084	0.357895	1.03188	0.0457177	23.2903	5.89636	0.00306453	0.0124275	translation
Gpaa1	0.354844	1	0.880571	0.0333821	23.2281	5.89636	0.00308445	0.0124806	translation
Cacybp	0.158332	1	0.74735	0.0240481	23.2256	5.89636	0.00308527	0.0124806	translation
Eef1g	-0.59165	0.104589	0.9476	0.0387586	23.1676	5.89636	0.00310401	0.0125336	translation
Ndufb8	-0.311731	0.352928	1.08173	0.0505136	23.1648	5.89636	0.00310493	0.0125336	translation
Eif3i	-0.200682	0.331937	0.912692	0.0359739	23.1559	5.89636	0.00310783	0.0125409	translation
Mpc1	-0.787297	0.154803	0.897986	0.0348491	23.1392	5.89636	0.00311327	0.0125526	translation
Dhrsx	0.315321	1	1.22488	0.0648458	23.1369	5.89636	0.00311402	0.0125526	translation
Rps2	-0.358257	0.188198	0.918916	0.0365075	23.1297	5.89636	0.00311637	0.0125576	translation
Smdt1	-0.0874045	0.463826	0.992367	0.0426435	23.0936	5.89636	0.00312816	0.0126007	translation
Pebp1	-0.400906	0.28063	0.953196	0.0393918	23.0653	5.89636	0.00313748	0.0126294	translation
Egfl7	0.286133	1	1.30612	0.0740221	23.0466	5.89636	0.00314364	0.0126358	translation
Klhl29	-0.989878	0.0979765	1.9891	0.172335	22.9583	5.89636	0.00317296	0.0127096	translation
Prkcz	-0.835051	0.194473	0.981446	0.0420014	22.9334	5.89636	0.0031813	0.0127341	translation
Alkbh2	-0.534625	0.0717255	0.749462	0.0245027	22.9237	5.89636	0.00318457	0.0127346	translation
Znhit2	-0.123804	0.422312	1.00112	0.0437275	22.9201	5.89636	0.00318578	0.0127346	translation
Psma7	-0.655794	0.139411	0.961147	0.0403647	22.8864	5.89636	0.00319712	0.012758	translation
Tomm40	0.524227	1	1.12836	0.055632	22.8859	5.89636	0.0031973	0.012758	translation
Ddx41	-0.26852	0.167587	0.675277	0.0200242	22.7724	5.89636	0.00323593	0.0128673	translation
Syngr2	0.342113	1	0.841553	0.0311642	22.7251	5.89636	0.00325222	0.0128969	translation
Mrps7	-0.0673798	0.451453	0.954868	0.0401753	22.6949	5.89636	0.0032627	0.0129244	translation
C8g	0.733981	1	0.927487	0.0379117	22.6904	5.89636	0.00326424	0.012926	translation
Ccdc92	-0.917085	0.160118	1.46519	0.0947717	22.6522	5.89636	0.00327754	0.0129652	translation
Asna1	-0.234526	0.291134	0.790044	0.0275945	22.6193	5.89636	0.00328906	0.013006	translation
Rusc1	-0.492059	0.0935487	0.697045	0.021501	22.5977	5.89636	0.00329667	0.0130273	translation
Ndufb10	0.314464	1	1.03288	0.0472806	22.564	5.89636	0.00330854	0.0130602	translation
Vasp	0.100527	1	0.860646	0.0329027	22.5122	5.89636	0.00332691	0.0131107	translation
Ndufa3	-0.180924	0.408715	0.91624	0.0373119	22.4994	5.89636	0.00333148	0.0131196	translation
Gpr25	0.924087	1	1.07873	0.0517459	22.4879	5.89636	0.00333559	0.0131268	translation
Smagp	-0.222348	0.380556	1.06917	0.0508368	22.4863	5.89636	0.00333619	0.0131268	translation
Psmb5	-0.0605824	0.457678	0.933901	0.0389042	22.4184	5.89636	0.00336055	0.013182	translation
Ropn1l	-0.13822	0.382958	0.767418	0.0262927	22.399	5.89636	0.00336758	0.0131892	translation
Nudt8	-0.328458	0.226898	0.791549	0.0280237	22.3578	5.89636	0.00338253	0.0132342	translation
Mydgf	0.130836	1	0.83426	0.0311737	22.3262	5.89636	0.00339409	0.0132703	translation
Rabepk	-0.174511	0.351604	0.829972	0.0309161	22.2814	5.89636	0.00341052	0.0133164	translation
Shkbp1	0.0060038	1	0.839353	0.0318184	22.1417	5.89636	0.00346252	0.0134643	translation
Zfp213	0.672144	1	0.875385	0.034821	22.0068	5.89636	0.0035137	0.0136078	translation
Rpusd3	-0.117543	0.41916	0.978065	0.0435797	21.9508	5.89636	0.00353524	0.0136728	translation
Elmod3	-0.358628	0.197678	0.825072	0.0310551	21.9205	5.89636	0.00354699	0.0136922	translation
Fastk	-0.530017	0.174641	0.811996	0.0300802	21.9193	5.89636	0.00354745	0.0136922	translation
Chtf8	-0.215137	0.313908	0.807053	0.0297632	21.8839	5.89636	0.00356123	0.0137365	translation
Sigmar1	0.159928	1	0.897652	0.0368595	21.8608	5.89636	0.00357026	0.0137606	translation
Fam69b	0.0597822	1	0.924839	0.0391684	21.8372	5.89636	0.00357954	0.0137733	translation
Cdipt	0.489026	1	0.744641	0.0253956	21.8341	5.89636	0.00358073	0.0137733	translation
Nudt1	-0.782377	0.257655	1.16028	0.0616596	21.8338	5.89636	0.00358088	0.0137733	translation
Dhrs7b	0.247903	1	1.04951	0.0505892	21.7729	5.89636	0.00360493	0.0138284	translation
Rpl11	-0.878276	0.0461811	0.783126	0.0282565	21.7042	5.89636	0.00363229	0.0139118	translation
Cltb	-0.0448881	0.45293	0.662323	0.0202481	21.6648	5.89636	0.00364815	0.0139488	translation
Phlda2	0.406689	1	0.826387	0.0315568	21.6408	5.89636	0.00365782	0.013966	translation
Atpaf2	-0.199893	0.336224	0.756361	0.0264414	21.6358	5.89636	0.00365986	0.013966	translation
Atg9a	-0.634938	0.0554985	0.788569	0.0288068	21.5866	5.89636	0.00367986	0.0140236	translation
Bspry	-0.963755	0.00322438	0.658926	0.0201206	21.5791	5.89636	0.00368293	0.0140307	translation
Cisd3	-0.221286	0.443525	1.39749	0.0908042	21.5075	5.89636	0.00371231	0.0141086	translation
Mllt1	-0.687414	0.139859	0.967746	0.0437495	21.4067	5.89636	0.00375421	0.0142345	translation
Tmem17	0.0139805	1	0.79836	0.0298142	21.3784	5.89636	0.00376609	0.0142494	translation
Rpl8	-0.5886	0.0837495	0.738795	0.0255324	21.3774	5.89636	0.00376649	0.0142494	translation
Psmg1	-0.240829	0.238127	0.789916	0.0292067	21.3639	5.89636	0.00377221	0.0142593	translation
Lamtor1	-0.759536	0.0927975	0.813958	0.0310204	21.3578	5.89636	0.00377476	0.0142609	translation
Rbfa	0.0919125	1	0.72571	0.0246614	21.3555	5.89636	0.00377574	0.0142609	translation
Psmb4	-0.802932	0.21966	1.17747	0.0650639	21.3089	5.89636	0.00379546	0.0143023	translation
Aipl1	-0.176604	0.410489	1.73609	0.141688	21.2722	5.89636	0.00381113	0.0143472	translation
Ndufs7	-0.361528	0.332221	1.03181	0.0501413	21.2325	5.89636	0.00382812	0.0143875	translation
Ndufa8	-0.428959	0.29305	0.917588	0.0396652	21.2268	5.89636	0.00383057	0.014392	translation
Enkd1	0.166905	1	0.796957	0.0299836	21.183	5.89636	0.00384952	0.0144537	translation
Tmem109	0.214881	1	0.79827	0.0301541	21.1326	5.89636	0.0038714	0.0145026	translation
Maz	-0.685291	0.163084	1.18228	0.0661985	21.1149	5.89636	0.00387915	0.0145268	translation
Pop7	-0.0800217	0.423903	0.774917	0.0285473	21.0352	5.89636	0.00391427	0.0146139	translation
Slc25a11	0.294796	1	0.774017	0.0284891	21.0292	5.89636	0.00391692	0.0146139	translation
Wbscr16	0.251418	1	0.715406	0.02434	21.0274	5.89636	0.00391771	0.0146139	translation
Txn2	-0.526151	0.312977	1.29479	0.079798	21.0092	5.89636	0.00392579	0.0146345	translation
Nelfb	-0.490628	0.228349	0.785376	0.0294386	20.9526	5.89636	0.00395109	0.0146991	translation
Sbf1	-0.544934	0.125413	0.95622	0.0436501	20.9474	5.89636	0.0039534	0.0146991	translation
Zbtb7b	0.0337745	1	0.725735	0.0251792	20.9177	5.89636	0.00396678	0.0147249	translation
Rnf126	-0.743209	0.263472	1.30038	0.0808838	20.9062	5.89636	0.00397195	0.0147353	translation
Sdsl	-0.596547	0.195231	0.97928	0.0459076	20.8895	5.89636	0.00397951	0.0147375	translation
Rab5c	0.033726	1	0.651563	0.0203246	20.8877	5.89636	0.00398034	0.0147375	translation
Macrod2	0.168527	1	0.868929	0.0361504	20.886	5.89636	0.0039811	0.0147375	translation
Trnau1ap	-0.306459	0.257283	0.740315	0.0262427	20.8845	5.89636	0.00398176	0.0147375	translation
Slc6a19	0.0693861	1	0.989649	0.0469241	20.8721	5.89636	0.0039874	0.0147537	translation
Mrpl15	-0.779305	0.132473	0.7964	0.0303925	20.8687	5.89636	0.00398895	0.0147546	translation
Fam73b	-0.291589	0.216535	0.888204	0.0378375	20.8499	5.89636	0.00399753	0.0147768	translation
Sptbn4	0.283213	1	1.56651	0.117852	20.8223	5.89636	0.00401013	0.0148084	translation
Abhd16a	0.409829	1	0.880177	0.0372712	20.7858	5.89636	0.00402686	0.0148389	translation
Senp3	-0.363427	0.113543	0.670374	0.0216332	20.7737	5.89636	0.00403245	0.0148531	translation
Frat1	-0.302	0.381347	1.06343	0.0545424	20.7339	5.89636	0.00405086	0.0148942	translation
1700037H04Rik	-0.691871	0.052466	0.662697	0.0212121	20.7036	5.89636	0.00406493	0.0149177	translation
Hist1h4b	-0.191374	0.404886	4.28259	0.887819	20.658	5.89636	0.00408627	0.0149673	translation
Haus4	0.0703557	1	1.04084	0.0524489	20.6554	5.89636	0.00408746	0.0149673	translation
Cbx7	-0.181219	0.38921	0.892756	0.0386249	20.6347	5.89636	0.00409721	0.0149856	translation
Fance	-0.533819	0.152974	0.756555	0.0278225	20.5724	5.89636	0.00412671	0.0150507	translation
Vps28	-0.307296	0.278071	0.89024	0.0385372	20.5652	5.89636	0.00413011	0.0150578	translation
Slc50a1	-0.00368435	0.497115	0.872693	0.0371178	20.5183	5.89636	0.00415254	0.0151157	translation
Ap1s1	0.0347048	1	0.975777	0.0465399	20.4586	5.89636	0.0041813	0.0151961	translation
Itpk1	0.50281	1	0.760252	0.0282815	20.4368	5.89636	0.00419187	0.0152296	translation
Msrb1	-0.243443	0.392676	0.903949	0.0400066	20.4247	5.89636	0.00419773	0.0152412	translation
Tomm20	-0.4514	0.24182	0.86228	0.036436	20.4064	5.89636	0.00420668	0.0152689	translation
Cisd1	-0.00525151	0.497046	1.28497	0.0809295	20.4024	5.89636	0.0042086	0.015271	translation
Bphl	-0.362069	0.161866	0.705188	0.0243964	20.3838	5.89636	0.00421774	0.0152993	translation
Metrn	-0.821731	0.273607	2.64949	0.344628	20.3693	5.89636	0.00422483	0.0153202	translation
Flot1	-0.428047	0.284954	1.26365	0.0784306	20.3597	5.89636	0.00422955	0.0153227	translation
Cpt1c	0.253041	1	0.91198	0.04088	20.3451	5.89636	0.00423675	0.015344	translation
Dpm3	-0.0770452	0.460611	1.16929	0.0672357	20.3349	5.89636	0.00424175	0.0153572	translation
Tmem203	0.133442	1	0.86081	0.0365502	20.2733	5.89636	0.00427229	0.0154531	translation
2310061I04Rik	0.206506	1	0.929554	0.0426826	20.2441	5.89636	0.0042869	0.0154913	translation
Rhbdd3	-0.017527	0.487237	0.814733	0.0328324	20.2175	5.89636	0.0043002	0.0155198	translation
Rfng	-0.726699	0.25115	1.46336	0.106012	20.1997	5.89636	0.0043092	0.0155473	translation
Gps1	0.413729	1	0.745005	0.0275228	20.1662	5.89636	0.00432608	0.0155788	translation
Tsen34	-0.562098	0.226648	1.25142	0.0777384	20.145	5.89636	0.00433686	0.0156029	translation
Insm1	-0.507489	0.2506	1.2442	0.0768973	20.1311	5.89636	0.00434393	0.0156113	translation
Slc35c2	-0.622982	0.216962	1.02814	0.0526082	20.0932	5.89636	0.00436331	0.0156488	translation
Actr1b	-0.335056	0.283637	0.748525	0.0278942	20.0863	5.89636	0.00436685	0.0156567	translation
Znrd1	-0.183365	0.319069	0.681456	0.0231347	20.073	5.89636	0.00437369	0.0156634	translation
Mgst3	-0.256171	0.393229	2.11067	0.22196	20.0708	5.89636	0.00437478	0.0156634	translation
Pak4	-0.0138694	0.443709	0.60889	0.0184931	20.0478	5.89636	0.00438665	0.0156898	translation
Micalcl	0.951528	1	0.910969	0.0413998	20.0451	5.89636	0.00438802	0.0156898	translation
Med29	-0.0637402	0.467086	1.02698	0.0527535	19.9929	5.89636	0.00441513	0.0157656	translation
Tmem55b	-0.0330249	0.472863	0.680465	0.023192	19.9652	5.89636	0.00442958	0.0158024	translation
H2afj	0.107244	1	1.00428	0.0505397	19.9563	5.89636	0.0044342	0.0158139	translation
Gpn2	-0.0892852	0.409838	0.7078	0.0251411	19.9268	5.89636	0.00444972	0.0158495	translation
Commd1	-0.236205	0.363229	0.917806	0.0423357	19.8974	5.89636	0.00446524	0.015885	translation
Kif1c	-0.955463	0.00158478	0.668453	0.022491	19.867	5.89636	0.00448132	0.0159221	translation
Wdr18	-0.712793	0.214505	1.43579	0.103838	19.8532	5.89636	0.00448869	0.0159338	translation
Rpl41	-0.857571	0.12983	0.988423	0.0492712	19.8287	5.89636	0.00450175	0.0159511	translation
Cops7a	0.177272	1	0.927254	0.0433621	19.8284	5.89636	0.00450191	0.0159511	translation
Gm4787	-0.602384	0.31892	2.34484	0.278358	19.7526	5.89636	0.00454267	0.0160607	translation
Tsen54	-0.308846	0.276274	0.855743	0.0371183	19.7287	5.89636	0.00455559	0.0160964	translation
Pemt	-0.421693	0.28939	1.09489	0.0607795	19.7235	5.89636	0.00455844	0.0160968	translation
Pllp	0.336745	1	1.55555	0.122744	19.7137	5.89636	0.00456374	0.0161088	translation
Phlda3	-0.804633	0.166951	0.677736	0.0233082	19.7066	5.89636	0.0045676	0.0161088	translation
Ccdc71	-0.354215	0.243033	0.673463	0.0230877	19.6448	5.89636	0.00460149	0.0162086	translation
Clpp	-0.138069	0.296248	0.674698	0.0232154	19.6084	5.89636	0.00462154	0.0162592	translation
Fam187b	-0.139294	0.409515	0.806431	0.0332535	19.5568	5.89636	0.00465026	0.0163451	translation
Icam5	-0.583377	0.237116	2.05589	0.216354	19.536	5.89636	0.00466187	0.0163759	translation
Tmem160	-0.101814	0.457881	1.00012	0.0512793	19.5057	5.89636	0.00467886	0.0164154	translation
Tmem94	-0.812069	0.0500349	0.885925	0.0404223	19.4166	5.89636	0.00472938	0.0165268	translation
Grcc10	-0.8702	0.0752179	0.702804	0.0255641	19.3214	5.89636	0.00478419	0.0166511	translation
Rrp9	0.161056	1	0.708337	0.0259708	19.3194	5.89636	0.00478531	0.0166511	translation
Maf1	-0.778609	0.0965537	0.69541	0.0250822	19.2804	5.89636	0.00480801	0.0166993	translation
Dctd	0.0504669	1	0.677451	0.0239054	19.1982	5.89636	0.00485637	0.016837	translation
Tatdn2	-0.649464	0.0606033	0.648015	0.0218943	19.1795	5.89636	0.00486741	0.0168702	translation
Nudt21	-0.322152	0.332434	0.810937	0.0342968	19.1743	5.89636	0.00487048	0.0168706	translation
Slc25a28	0.172829	1	0.798635	0.0333026	19.1522	5.89636	0.00488366	0.0169009	translation
Pygo2	-0.771276	0.140323	0.764296	0.0305786	19.1032	5.89636	0.00491301	0.0169922	translation
Prss36	-0.0524322	0.471409	0.971859	0.0499513	18.9086	5.89636	0.00503181	0.0173068	translation
Atp5o	-0.0930186	0.449927	1.08751	0.0627938	18.8342	5.89636	0.00507826	0.0174216	translation
Ndufab1	-0.173053	0.415097	1.12367	0.0675315	18.6969	5.89636	0.00516554	0.0176349	translation
Gpx4	-0.564672	0.195454	0.839641	0.0377102	18.6952	5.89636	0.00516663	0.0176349	translation
Trmt1	-0.504334	0.0951473	0.778846	0.0324877	18.6717	5.89636	0.00518174	0.0176707	translation
Nelfe	-0.0534177	0.461121	1.05775	0.0600941	18.618	5.89636	0.00521658	0.0177736	translation
Taf5l	-0.656322	0.0603218	0.816007	0.0357967	18.6013	5.89636	0.00522743	0.0178049	translation
Cox19	-0.620964	0.150901	0.866751	0.0404245	18.5842	5.89636	0.00523864	0.0178276	translation
Trappc2l	-0.490611	0.114126	0.651181	0.0229162	18.5038	5.89636	0.00529165	0.0179493	translation
Mettl1	-0.192326	0.353371	0.707523	0.0270742	18.4895	5.89636	0.00530115	0.0179762	translation
Slc2a8	0.0940345	1	1.08855	0.0642549	18.4412	5.89636	0.00533344	0.0180536	translation
Gpr89	0.149044	1	0.626348	0.0213415	18.3826	5.89636	0.00537292	0.018138	translation
Tfap4	0.135144	1	0.680118	0.0252367	18.3288	5.89636	0.00540953	0.0182116	translation
H2-DMa	0.376808	1	0.840624	0.0385806	18.3161	5.89636	0.00541823	0.0182221	translation
Elof1	-0.971118	0.0766248	0.712375	0.0277277	18.3022	5.89636	0.00542778	0.0182488	translation
Slc52a3	-0.10138	0.40538	0.758388	0.0314829	18.2688	5.89636	0.00545083	0.0182994	translation
Itgb3bp	0.530232	1	0.660975	0.0239425	18.2474	5.89636	0.00546559	0.0183288	translation
Fbxw8	-0.0909959	0.429363	0.773553	0.0329419	18.1648	5.89636	0.00552326	0.0184846	translation
Dock3	-0.69056	0.0589713	1.19281	0.0786155	18.098	5.89636	0.0055705	0.0185774	translation
Lingo3	-0.227308	0.0881145	1.1367	0.071418	18.092	5.89636	0.00557478	0.0185774	translation
Elp6	-0.204831	0.337439	0.772539	0.0329906	18.0905	5.89636	0.00557585	0.0185774	translation
Tm2d2	0.412554	1	0.79029	0.0345283	18.0883	5.89636	0.00557744	0.0185774	translation
Srm	0.343925	1	1.52626	0.128818	18.0835	5.89636	0.00558088	0.0185835	translation
Slamf9	0.57002	1	0.702316	0.0273443	18.0385	5.89636	0.00561309	0.018669	translation
Fam132b	-0.0373199	0.468725	0.980514	0.0533243	18.0294	5.89636	0.00561959	0.0186797	translation
Fam83f	-0.165764	0.256145	0.612951	0.0209029	17.9741	5.89636	0.00565961	0.0187366	translation
Fam189a2	0.711218	1	0.932036	0.0483729	17.9582	5.89636	0.00567115	0.0187694	translation
Coq10a	0.511541	1	0.684524	0.026136	17.9283	5.89636	0.00569303	0.0188037	translation
Cnpy3	0.274839	1	0.669517	0.0251027	17.8568	5.89636	0.00574568	0.0189339	translation
Rer1	0.367525	1	0.630763	0.0222935	17.8466	5.89636	0.00575328	0.0189481	translation
Akt2	-0.394528	0.166513	0.726795	0.0296431	17.8197	5.89636	0.00577327	0.0189866	translation
Sigirr	-0.646514	0.284651	1.62564	0.148394	17.8086	5.89636	0.00578155	0.0190084	translation
Urm1	-0.651727	0.0903218	0.684033	0.0262806	17.8041	5.89636	0.00578493	0.019014	translation
2810004N23Rik	-0.960645	0.0146418	0.600742	0.0202888	17.7877	5.89636	0.00579721	0.019035	translation
Stard3	0.287597	1	0.764655	0.0328722	17.7869	5.89636	0.00579778	0.019035	translation
Nudt16l1	-0.515611	0.174004	0.725163	0.0295781	17.7787	5.89636	0.00580395	0.0190383	translation
Med25	-0.632103	0.227366	1.07694	0.0652594	17.772	5.89636	0.00580901	0.0190494	translation
Nr2f6	-0.580538	0.163076	0.853294	0.0409776	17.7685	5.89636	0.00581165	0.0190526	translation
Tmem14c	-0.765318	0.224319	0.931164	0.0488425	17.7523	5.89636	0.00582389	0.0190818	translation
Ebp	0.0810556	1	1.26256	0.0899028	17.7309	5.89636	0.00584002	0.0191183	translation
Chmp1a	-0.418523	0.227083	0.723095	0.0295777	17.6777	5.89636	0.00588056	0.019229	translation
Spcs3	-0.157469	0.23045	0.637501	0.0230094	17.6627	5.89636	0.00589208	0.0192611	translation
Snx17	-0.109748	0.392951	0.622679	0.0219836	17.6372	5.89636	0.00591166	0.0193143	translation
Fam57a	-0.252084	0.432989	1.1402	0.0739141	17.5887	5.89636	0.00594918	0.0193979	translation
Map3k11	-0.260102	0.198942	0.642919	0.0235144	17.5784	5.89636	0.00595719	0.0194185	translation
Timm10b	-0.135276	0.424874	0.819177	0.0382359	17.5503	5.89636	0.00597909	0.0194491	translation
Exosc4	-0.477259	0.271762	0.862134	0.0424156	17.5236	5.89636	0.006	0.0194915	translation
Spry1	-0.0456999	0.473679	0.752821	0.0324768	17.4506	5.89636	0.00605776	0.0196362	translation
Abcb8	-0.0919621	0.432508	0.914775	0.0482647	17.338	5.89636	0.00614827	0.0198716	translation
Mrpl43	-0.59028	0.247358	0.774177	0.0346102	17.3171	5.89636	0.00616524	0.0199202	translation
Alkbh6	-0.0277713	0.44757	0.591921	0.0202599	17.2937	5.89636	0.00618434	0.0199558	translation
Kif26a	0.594061	1	0.699265	0.0283162	17.2682	5.89636	0.00620526	0.0200048	translation
Emp3	1.8727	0.342152	1.53758	0.136918	17.2669	5.89636	0.00620634	0.0200048	translation
Ppt2	0.329839	1	0.720157	0.030037	17.2662	5.89636	0.00620693	0.0200048	translation
Rpl18	-0.306097	0.274625	0.799476	0.0370298	17.2607	5.89636	0.00621145	0.0200137	translation
Smim22	0.505894	1	0.585032	0.0198548	17.2382	5.89636	0.00623001	0.0200397	translation
C2cd2l	0.2295	1	0.64753	0.0244471	17.1511	5.89636	0.00630254	0.0202196	translation
Atp5g2	-0.537097	0.302895	0.937033	0.051369	17.0926	5.89636	0.00635191	0.0203006	translation
C1qtnf6	-0.0670437	0.478824	0.935766	0.0512379	17.09	5.89636	0.00635414	0.020302	translation
Nmb	-0.711349	0.0291268	0.660096	0.0255033	17.0851	5.89636	0.0063583	0.0203097	translation
Slc35b2	0.408305	1	0.834593	0.0408522	17.0504	5.89636	0.0063879	0.0203928	translation
Tecr	-0.847066	0.12492	0.92805	0.0507002	16.9876	5.89636	0.00644183	0.0205095	translation
Atp5l	-0.769436	0.292064	1.06809	0.0671689	16.9841	5.89636	0.00644484	0.0205095	translation
Ifi30	0.610725	1	0.764104	0.0343997	16.9727	5.89636	0.00645475	0.0205204	translation
Rnf187	-0.473494	0.35684	1.04979	0.0649761	16.9609	5.89636	0.00646501	0.0205242	translation
Rac3	-0.233756	0.377053	0.876812	0.0453283	16.9607	5.89636	0.00646518	0.0205242	translation
Ntmt1	-0.468324	0.153922	0.661122	0.025771	16.9603	5.89636	0.00646553	0.0205242	translation
Fadd	-0.160739	0.416297	0.985192	0.057267	16.9487	5.89636	0.00647557	0.0205353	translation
Cox4i1	-0.0189633	0.48909	0.871434	0.0450341	16.8627	5.89636	0.00655103	0.0207172	translation
Coq7	0.0416957	1	0.683128	0.0276955	16.8498	5.89636	0.00656246	0.0207419	translation
Fbln1	-0.470227	0.292894	1.13828	0.0771058	16.8038	5.89636	0.00660336	0.0208251	translation
Slc46a1	0.790693	1	0.77051	0.0353359	16.8012	5.89636	0.0066057	0.0208268	translation
C330021F23Rik	0.532352	1	0.60428	0.0217902	16.7577	5.89636	0.00664477	0.0209212	translation
Polr2j	-0.502559	0.343011	0.84172	0.0423543	16.7278	5.89636	0.00667181	0.0209939	translation
Dok7	0.112577	1	1.29772	0.100744	16.7164	5.89636	0.00668213	0.0210099	translation
Fam53a	-0.715476	0.119612	0.758659	0.0346523	16.6097	5.89636	0.00678	0.0212301	translation
Mrps18b	3.45839e-05	1	0.858982	0.04451	16.5772	5.89636	0.00681016	0.0213129	translation
Tbc1d22a	-0.674675	0.0227823	0.606747	0.0222331	16.5583	5.89636	0.00682775	0.0213621	translation
Celf4	1.97036	0.36876	1.52691	0.140893	16.5476	5.89636	0.00683777	0.0213876	translation
Eci1	-0.0976628	0.384579	0.653458	0.0258321	16.5301	5.89636	0.0068542	0.0214332	translation
Mapkapk2	-0.793039	0.117937	0.796556	0.0384365	16.5078	5.89636	0.00687523	0.0214638	translation
Vps25	0.0960705	1	0.672064	0.0274099	16.4783	5.89636	0.00690307	0.0215331	translation
Tsfm	0.322266	1	0.706784	0.0303271	16.4719	5.89636	0.00690918	0.0215432	translation
Tmem208	-0.0874987	0.449476	0.947224	0.0544816	16.4686	5.89636	0.00691234	0.0215432	translation
Rin3	0.0698257	1	0.868336	0.0457902	16.4666	5.89636	0.00691421	0.0215432	translation
Necap2	-0.23683	0.38856	0.799319	0.0388039	16.4651	5.89636	0.00691562	0.0215432	translation
Cenpv	0.498773	1	1.11402	0.0753749	16.465	5.89636	0.00691571	0.0215432	translation
Bola2	-0.723172	0.179764	0.799659	0.0388537	16.458	5.89636	0.00692238	0.021558	translation
Mrps10	-0.0371158	0.442742	0.585724	0.0209417	16.3823	5.89636	0.00699496	0.0217368	translation
Mrps12	-0.330077	0.343708	0.844232	0.0435667	16.3595	5.89636	0.00701706	0.0217759	translation
Gnl1	-0.376955	0.192566	0.607774	0.0225894	16.3523	5.89636	0.00702399	0.0217797	translation
Rab4b	0.139953	1	0.897631	0.049399	16.3109	5.89636	0.00706435	0.0218896	translation
Ndufb4	-0.573143	0.164072	0.746699	0.034185	16.3101	5.89636	0.00706517	0.0218896	translation
Cyhr1	-0.525051	0.0876367	0.640169	0.0251353	16.3044	5.89636	0.00707073	0.0219009	translation
Phpt1	-0.0826872	0.464026	0.760508	0.0354867	16.2983	5.89636	0.00707671	0.0219085	translation
Ninj1	-0.725306	0.145694	0.774779	0.0368519	16.2891	5.89636	0.00708575	0.0219261	translation
Kdf1	-0.374188	0.228682	0.649452	0.0259216	16.2717	5.89636	0.00710284	0.0219647	translation
Mrpl36	-0.548872	0.169916	0.658109	0.0266483	16.2527	5.89636	0.00712156	0.0220166	translation
Prdx4	0.0137636	1	0.912042	0.0511962	16.2477	5.89636	0.00712654	0.0220261	translation
Mad2l2	-0.269451	0.183556	0.578447	0.0206009	16.242	5.89636	0.00713216	0.0220375	translation
Dus1l	0.225285	1	0.941147	0.0545834	16.2276	5.89636	0.00714651	0.0220759	translation
Btbd2	-0.640167	0.243565	0.857099	0.0452794	16.2241	5.89636	0.00714996	0.0220806	translation
Ube2g2	-0.764845	0.0547002	0.580534	0.0208369	16.1742	5.89636	0.00719985	0.0221987	translation
Rps27l	-0.983677	0.195443	1.15889	0.08324	16.1344	5.89636	0.00723995	0.0222914	translation
Cd320	0.117076	1	0.824186	0.0421281	16.1242	5.89636	0.00725023	0.022294	translation
Gnb2	-0.39564	0.304862	0.94374	0.0553027	16.1049	5.89636	0.00726979	0.0223149	translation
Tinagl1	0.490208	1	1.06535	0.0704775	16.1041	5.89636	0.00727067	0.0223149	translation
Gapdh	-0.1091	0.421894	0.797541	0.0395676	16.0756	5.89636	0.00729969	0.02238	translation
Tfeb	-0.280494	0.394652	1.38569	0.119996	16.0017	5.89636	0.00737576	0.0225649	translation
Psmg4	-0.0510887	0.476223	0.79623	0.0397126	15.9643	5.89636	0.0074147	0.0226489	translation
Gnmt	0.30437	1	2.02036	0.255768	15.9592	5.89636	0.00742002	0.0226579	translation
Poldip2	-0.130706	0.42333	0.842353	0.0444764	15.9536	5.89636	0.00742586	0.0226697	translation
Rpl36	-0.541123	0.168319	0.741701	0.0345075	15.942	5.89636	0.00743797	0.0227006	translation
Sgsm1	-0.905514	0.00366492	0.586377	0.0215898	15.926	5.89636	0.00745485	0.0227339	translation
Hps1	-0.382664	0.208111	0.656368	0.0270994	15.8977	5.89636	0.00748463	0.0228092	translation
2310039H08Rik	-0.385463	0.276894	0.723639	0.0329468	15.8939	5.89636	0.00748869	0.0228094	translation
Glrx5	-0.212647	0.441406	1.0832	0.0738429	15.8893	5.89636	0.00749353	0.0228094	translation
2310036O22Rik	-0.735101	0.187903	0.637252	0.025606	15.8592	5.89636	0.00752552	0.0228641	translation
Tubg1	-0.616036	0.297835	1.84874	0.216165	15.8113	5.89636	0.00757673	0.0229893	translation
Mrps36	-0.92122	0.233779	0.843632	0.0453755	15.685	5.89636	0.00771414	0.023332	translation
Cox5b	-0.301423	0.415269	0.915423	0.0534924	15.6658	5.89636	0.00773537	0.0233715	translation
Tmem41a	0.246607	1	0.774837	0.0383524	15.6541	5.89636	0.00774828	0.023392	translation
Tnnt1	0.103879	1	0.804072	0.0413478	15.6364	5.89636	0.00776789	0.0234149	translation
Psmb2	-0.581352	0.117395	0.669956	0.0287053	15.6362	5.89636	0.00776815	0.0234149	translation
Bap1	-0.661322	0.0734152	0.632802	0.0256404	15.6175	5.89636	0.00778899	0.0234588	translation
Tbcb	-0.315364	0.258864	0.616656	0.0244401	15.559	5.89636	0.00785457	0.0235761	translation
Crip2	-0.469688	0.105535	0.616178	0.0244855	15.5061	5.89636	0.0079145	0.0237124	translation
Ccdc62	-0.161492	0.223831	0.608276	0.0238735	15.4984	5.89636	0.00792338	0.0237328	translation
Vrk3	-0.244993	0.352146	0.641709	0.0268426	15.3409	5.89636	0.00810587	0.0241593	translation
Pttg1	-0.261322	0.342595	0.686233	0.0307277	15.3254	5.89636	0.00812408	0.0241912	translation
Drap1	-0.38763	0.251369	0.646219	0.0273355	15.2768	5.89636	0.00818178	0.0243221	translation
Rpusd1	-0.17773	0.280023	0.582891	0.0222517	15.269	5.89636	0.0081911	0.024331	translation
Zfp524	-0.332156	0.27177	0.677679	0.0301002	15.2574	5.89636	0.00820499	0.0243533	translation
Sh3bp1	0.330808	1	0.560883	0.0206502	15.2342	5.89636	0.0082327	0.0244152	translation
Hint1	-0.628451	0.246176	1.41639	0.131702	15.2325	5.89636	0.0082348	0.0244152	translation
Cdpf1	-0.481034	0.248791	0.759705	0.0379737	15.1987	5.89636	0.00827556	0.0244742	translation
Ndufb6	-0.454616	0.334751	0.948365	0.0592273	15.1855	5.89636	0.00829158	0.024497	translation
Tmem238	-0.557259	0.309967	1.34802	0.119666	15.1852	5.89636	0.00829193	0.024497	translation
Ccdc28a	0.0238376	1	0.655078	0.0282883	15.1698	5.89636	0.00831068	0.0245398	translation
Bri3bp	-0.531307	0.206066	0.731238	0.0352826	15.155	5.89636	0.00832863	0.0245674	translation
0610009O20Rik	0.0717518	1	0.703674	0.0327002	15.1424	5.89636	0.00834411	0.0246067	translation
Mrpl11	-0.875319	0.100648	0.641626	0.0271968	15.1373	5.89636	0.00835036	0.0246149	translation
Ndufb2	-0.51763	0.295508	1.35777	0.121794	15.1366	5.89636	0.00835118	0.0246149	translation
Reep4	-0.18742	0.403963	1.17219	0.0908608	15.1223	5.89636	0.00836865	0.0246517	translation
Csk	0.3487	1	0.846474	0.0473852	15.1211	5.89636	0.00837013	0.0246517	translation
Mrpl55	-0.035214	0.465639	0.632103	0.0264424	15.1103	5.89636	0.00838342	0.0246718	translation
Ssr2	0.182482	1	0.86686	0.0497851	15.0938	5.89636	0.00840382	0.0247178	translation
Ppia	-0.880245	0.293889	0.947062	0.0594518	15.0866	5.89636	0.0084127	0.0247317	translation
Fam132a	0.262956	1	1.0776	0.0770596	15.0692	5.89636	0.00843424	0.0247768	translation
Zfp444	-0.83432	0.102349	0.628732	0.0262635	15.0515	5.89636	0.00845633	0.0248175	translation
Thap7	-0.0571389	0.443618	0.595625	0.023578	15.0466	5.89636	0.0084624	0.0248189	translation
Mri1	-0.151049	0.375643	0.694656	0.0321044	15.0305	5.89636	0.00848244	0.0248482	translation
Mrpl37	-0.159764	0.355644	0.637733	0.0271143	14.9996	5.89636	0.00852128	0.0249201	translation
S100a1	-0.309894	0.288309	0.704915	0.0332346	14.9514	5.89636	0.00858218	0.0250315	translation
Nudt22	-0.608522	0.285652	1.22191	0.0999733	14.9346	5.89636	0.00860363	0.0250746	translation
Thap3	0.040839	1	0.634088	0.0269745	14.9055	5.89636	0.00864085	0.0251642	translation
Atp6v0b	0.0536807	1	0.762284	0.0391342	14.8483	5.89636	0.00871451	0.0253336	translation
Oxld1	-0.292218	0.357373	0.824534	0.0460342	14.7685	5.89636	0.00881887	0.0255906	translation
Wdr74	-0.00995065	0.490083	0.629887	0.0268677	14.7671	5.89636	0.00882079	0.0255906	translation
2310022A10Rik	0.199852	1	0.662255	0.0297324	14.751	5.89636	0.00884202	0.0256262	translation
Psmd9	-0.399782	0.257361	0.64024	0.0278356	14.726	5.89636	0.00887513	0.0256807	translation
Rsph4a	1.11666	0.410217	0.698145	0.0331497	14.7032	5.89636	0.00890555	0.0257386	translation
Ggt6	0.419908	1	0.830039	0.0470143	14.6543	5.89636	0.00897106	0.0259014	translation
Acap3	0.361054	1	0.602108	0.0249393	14.5366	5.89636	0.00913173	0.0262663	translation
Sdhb	-0.432368	0.293038	1.14678	0.0906605	14.5057	5.89636	0.00917451	0.0263695	translation
Lurap1	-0.206419	0.347051	0.764612	0.0403391	14.4929	5.89636	0.00919233	0.0264075	translation
Adam4	-0.621642	0.350289	1.67497	0.193609	14.4907	5.89636	0.00919547	0.0264099	translation
Mapk11	-0.674692	0.129461	0.634426	0.0278107	14.4727	5.89636	0.00922055	0.0264579	translation
Trim27	0.52579	1	0.527817	0.0193464	14.4001	5.89636	0.00932283	0.0266753	translation
Tspan31	0.0911385	1	0.61723	0.0264835	14.3853	5.89636	0.00934392	0.0267222	translation
Efemp2	1.12229	0.408825	0.680294	0.0321888	14.3777	5.89636	0.00935479	0.0267333	translation
Zfp768	-0.607933	0.0337042	0.603485	0.025366	14.3576	5.89636	0.00938352	0.026802	translation
Mzt2	-0.245691	0.28301	0.61305	0.0263731	14.2505	5.89636	0.00953861	0.0271299	translation
Mafb	1.19661	0.314664	1.96407	0.271071	14.2309	5.89636	0.00956744	0.0271984	translation
Rps19bp1	-0.797903	0.182502	0.66646	0.0312782	14.2006	5.89636	0.00961208	0.0272779	translation
Chst7	0.554827	1	0.575683	0.0233555	14.1898	5.89636	0.00962808	0.0272945	translation
Insl6	1.21695	0.372192	0.696257	0.0341664	14.1886	5.89636	0.00962984	0.0272945	translation
Pla2g6	-0.174418	0.41656	0.627969	0.027842	14.1637	5.89636	0.0096669	0.0273611	translation
Arpin	-0.229465	0.30691	0.560856	0.0222644	14.1283	5.89636	0.00971979	0.0274475	translation
Emd	-0.33183	0.217227	0.549582	0.0213855	14.1236	5.89636	0.00972688	0.0274607	translation
Nsmce1	-0.73548	0.173123	0.827949	0.0486556	14.0888	5.89636	0.00977939	0.0275501	translation
Ltbr	-0.214287	0.406955	1.03029	0.0753849	14.0811	5.89636	0.00979111	0.0275741	translation
Tmem198	-0.263823	0.199298	0.693422	0.0342179	14.0521	5.89636	0.00983513	0.0276776	translation
Pck2	0.274596	1	0.899023	0.057529	14.0493	5.89636	0.00983944	0.0276829	translation
1810055G02Rik	-0.287364	0.363815	0.753422	0.0404837	14.0215	5.89636	0.00988198	0.027789	translation
Tmem261	-0.677406	0.18431	0.60449	0.0260843	14.0088	5.89636	0.00990163	0.0278033	translation
Ncln	0.673726	1	0.723745	0.0374168	13.9992	5.89636	0.00991631	0.0278296	translation
Tmub1	0.265274	1	0.752119	0.0405048	13.9658	5.89636	0.00996805	0.0279555	translation
Sdf4	0.487439	1	0.570279	0.0232945	13.9612	5.89636	0.00997529	0.0279689	translation
Pam16	0.00617888	1	0.642451	0.0295824	13.9523	5.89636	0.00998904	0.0279869	translation
Tmem147	0.65827	1	0.892151	0.0573026	13.89	5.89636	0.0100868	0.0281848	translation
Adrm1	0.0660938	1	0.685259	0.0339299	13.8397	5.89636	0.0101666	0.0283456	translation
Hist1h2ae	0.452098	1	2.58751	0.486089	13.7736	5.89636	0.0102728	0.0285374	translation
Rpl19	-0.403528	0.188674	0.633024	0.0292577	13.6962	5.89636	0.0103991	0.0287626	translation
Vars2	0.28298	1	0.665359	0.0323874	13.669	5.89636	0.0104439	0.0288588	translation
Cln6	-0.0569545	0.482829	0.901069	0.0594561	13.6559	5.89636	0.0104656	0.0288978	translation
Nubp2	0.105461	1	0.617709	0.0279656	13.6441	5.89636	0.0104852	0.028945	translation
Lsm10	-0.726713	0.232248	0.617643	0.0280038	13.6225	5.89636	0.0105211	0.0289952	translation
Tppp3	0.455341	1	0.653234	0.0313502	13.6112	5.89636	0.01054	0.0290262	translation
Clic3	0.001354	1	0.633011	0.0294424	13.6097	5.89636	0.0105425	0.0290262	translation
Siah2	0.242207	1	0.532315	0.0208451	13.5936	5.89636	0.0105696	0.0290659	translation
Rpl13a	-0.378389	0.167519	0.6377	0.0299157	13.5936	5.89636	0.0105696	0.0290659	translation
Men1	0.130993	1	0.567079	0.0236639	13.5894	5.89636	0.0105767	0.0290782	translation
Slc39a3	-0.0829289	0.439631	0.790502	0.0459949	13.5861	5.89636	0.0105821	0.0290863	translation
Ccdc12	-0.301782	0.433584	0.631808	0.0293888	13.5828	5.89636	0.0105878	0.0290899	translation
Apoc1	0.538489	1	1.702	0.213671	13.5574	5.89636	0.0106308	0.0291709	translation
Ccdc88b	0.765249	1	0.824494	0.0502914	13.517	5.89636	0.0106994	0.029317	translation
Orai1	0.276847	1	0.668773	0.0331072	13.5094	5.89636	0.0107124	0.0293387	translation
Dxo	-0.622229	0.212677	0.717391	0.0381273	13.4982	5.89636	0.0107316	0.0293719	translation
Klf1	0.271299	1	0.864491	0.0554241	13.4841	5.89636	0.0107558	0.0294293	translation
Rnf26	-0.639735	0.237388	1.09691	0.0901739	13.3433	5.89636	0.0110019	0.0299667	translation
Nle1	0.195548	1	0.704828	0.0374831	13.2535	5.89636	0.0111627	0.0302893	translation
Prcc	-0.78585	0.0129689	0.500358	0.0189216	13.2313	5.89636	0.0112029	0.0303552	translation
Ocel1	-0.172136	0.359391	0.625614	0.0295898	13.2273	5.89636	0.0112102	0.0303623	translation
Il17re	0.407357	1	0.731192	0.0405186	13.195	5.89636	0.0112692	0.0304916	translation
Mtx1	-0.0299382	0.484003	0.91953	0.0641829	13.1738	5.89636	0.011308	0.0305534	translation
Sncb	0.649408	1	1.1219	0.0955614	13.1712	5.89636	0.0113128	0.030559	translation
Tmem110	-0.638674	0.108407	0.559383	0.0237602	13.1695	5.89636	0.0113161	0.0305607	translation
Hgfac	-0.0169937	0.48967	1.29259	0.127084	13.1472	5.89636	0.0113571	0.0306498	translation
Fam216a	-0.986907	0.0918263	0.587287	0.0262658	13.1314	5.89636	0.0113866	0.0307148	translation
Gal3st2	-0.223175	0.344885	1.53147	0.178752	13.121	5.89636	0.0114059	0.0307524	translation
Mrpl27	-0.666007	0.305128	0.751793	0.0431457	13.0996	5.89636	0.0114457	0.0308308	translation
Galnt10	0.172625	1	0.673169	0.0346077	13.0941	5.89636	0.0114561	0.0308398	translation
Raly	0.0657583	1	0.576484	0.025393	13.0876	5.89636	0.0114683	0.0308398	translation
Ndufa11	-0.623449	0.254531	0.960037	0.0705758	13.0593	5.89636	0.0115215	0.0309185	translation
Paqr6	-0.276566	0.0982929	0.516549	0.0204425	13.0524	5.89636	0.0115346	0.0309391	translation
Hmg20b	-0.039142	0.46581	0.561316	0.0241441	13.0498	5.89636	0.0115395	0.0309449	translation
Slc39a7	0.64336	1	0.548376	0.0230897	13.0238	5.89636	0.0115887	0.0310552	translation
Smim7	-0.924927	0.0245226	0.527541	0.0213832	13.0149	5.89636	0.0116058	0.031088	translation
Wfdc15b	0.632208	1	0.653822	0.0328767	13.0026	5.89636	0.0116292	0.0311345	translation
Pnkd	-0.034357	0.477976	0.66463	0.0340328	12.9796	5.89636	0.0116732	0.0312232	translation
Slc12a5	0.151977	1	0.730967	0.0412381	12.9568	5.89636	0.0117172	0.0313115	translation
Eif3k	-0.05059	0.423332	0.526444	0.0214041	12.9481	5.89636	0.0117339	0.0313343	translation
Bcl7b	-0.161278	0.368385	0.542819	0.0227727	12.9388	5.89636	0.011752	0.0313515	translation
Ppm1e	-0.17161	0.291206	1.25762	0.122247	12.9377	5.89636	0.0117541	0.0313515	translation
Fancg	0.0883777	1	0.793641	0.0487408	12.9228	5.89636	0.0117831	0.0313997	translation
Spata20	-0.928637	0.15626	1.94584	0.293308	12.909	5.89636	0.01181	0.0314493	translation
4930432K21Rik	-0.422826	0.240991	0.904607	0.0635905	12.8685	5.89636	0.0118894	0.0316238	translation
Fam134a	-0.488837	0.243352	0.75069	0.0438014	12.8657	5.89636	0.0118948	0.0316238	translation
Rpsa	-0.163783	0.362496	0.701525	0.0382677	12.8604	5.89636	0.0119053	0.0316341	translation
Tmbim4	-0.132645	0.378891	0.542443	0.0228989	12.8497	5.89636	0.0119265	0.0316491	translation
Nkain4	-0.233453	0.250931	0.812735	0.0516115	12.7983	5.89636	0.0120287	0.0318539	translation
3110082I17Rik	-0.784335	0.165035	0.556285	0.0242588	12.7563	5.89636	0.012113	0.0320327	translation
Card19	0.202978	1	0.602339	0.028541	12.7119	5.89636	0.012203	0.0322445	translation
Immp2l	-0.933714	0.0419119	0.636593	0.0318811	12.7113	5.89636	0.0122044	0.0322445	translation
Tmem51	0.55216	1	0.646571	0.0329341	12.6936	5.89636	0.0122404	0.0322951	translation
Mocs1	0.431621	1	0.621242	0.0305093	12.65	5.89636	0.0123303	0.0324653	translation
Thap4	0.0970079	1	0.60914	0.0293334	12.6495	5.89636	0.0123313	0.0324653	translation
Slc35e4	0.391786	1	0.699127	0.0387233	12.6223	5.89636	0.0123876	0.0325707	translation
E130309D02Rik	-0.319267	0.319873	0.703978	0.0394351	12.5671	5.89636	0.0125032	0.0328008	translation
Gmppa	-0.800321	0.179496	0.693669	0.0386471	12.4505	5.89636	0.0127521	0.0332845	translation
Galt	-0.25061	0.192731	0.522317	0.0219277	12.4416	5.89636	0.0127714	0.0333046	translation
Hspb9	-0.845948	0.240253	1.67274	0.225305	12.4191	5.89636	0.0128204	0.0334019	translation
Atp5g1	0.423831	1	1.38199	0.153812	12.417	5.89636	0.0128248	0.0334058	translation
Commd4	-0.38013	0.342522	0.671658	0.0363764	12.4016	5.89636	0.0128586	0.033471	translation
B4galnt1	0.350256	1	0.60253	0.0294279	12.3367	5.89636	0.0130016	0.033768	translation
Ndufv2	0.115652	1	0.593851	0.0286287	12.3184	5.89636	0.0130423	0.0338337	translation
Mdh2	-0.128772	0.422402	0.79726	0.0520094	12.2213	5.89636	0.0132612	0.0342928	translation
Mapk3	0.246303	1	0.663837	0.0360923	12.2098	5.89636	0.0132874	0.0343171	translation
Wdr54	-0.982451	0.172679	1.1629	0.110776	12.208	5.89636	0.0132916	0.0343171	translation
Sys1	-0.618758	0.204321	0.701134	0.0402804	12.2042	5.89636	0.0133004	0.034332	translation
Faap100	0.391932	1	0.754897	0.0467506	12.1896	5.89636	0.0133339	0.0343875	translation
Dexi	-0.456865	0.228332	0.626778	0.0323124	12.1579	5.89636	0.0134069	0.0345386	translation
Emc10	0.467798	1	0.69199	0.0396829	12.0669	5.89636	0.0136196	0.0349355	translation
Rpl22	-0.805162	0.0317838	0.521862	0.0226542	12.0216	5.89636	0.0137272	0.0351101	translation
Hrct1	0.16275	1	0.642182	0.0343061	12.0211	5.89636	0.0137284	0.0351101	translation
Coa3	-0.392919	0.376081	0.855317	0.0610083	11.9913	5.89636	0.0138	0.0352559	translation
Mxra8	-0.336388	0.373182	2.04618	0.349215	11.9893	5.89636	0.0138046	0.03526	translation
Tigit	1.16778	0.380345	0.584108	0.0284812	11.9792	5.89636	0.013829	0.0353066	translation
Serinc2	0.902804	1	0.57604	0.0277402	11.9618	5.89636	0.0138712	0.0353905	translation
Chchd6	-0.504718	0.284479	0.782797	0.0513387	11.9358	5.89636	0.0139342	0.0355127	translation
Tmem101	-0.164077	0.395185	0.537534	0.0242083	11.9357	5.89636	0.0139346	0.0355127	translation
Thop1	0.515061	1	0.922265	0.0714333	11.9072	5.89636	0.0140042	0.0356504	translation
Lrfn4	0.209719	1	0.586689	0.0290278	11.8577	5.89636	0.0141264	0.0359135	translation
Hcn2	-0.929491	0.125971	0.765412	0.0494215	11.8543	5.89636	0.014135	0.0359194	translation
Scarb1	-0.269616	0.32292	0.610127	0.0315531	11.7977	5.89636	0.0142764	0.0361585	translation
BC100451	-0.187415	0.407532	1.13062	0.108412	11.7911	5.89636	0.0142932	0.0361769	translation
Ndufaf3	0.185717	1	0.609787	0.0316139	11.7619	5.89636	0.0143669	0.0362834	translation
Aamp	-0.0968862	0.459865	0.773763	0.0511359	11.7082	5.89636	0.0145042	0.0365894	translation
Svop	0.337287	1	1.55316	0.206131	11.7028	5.89636	0.0145182	0.0366009	translation
Smyd2	0.30879	1	0.614741	0.032358	11.6789	5.89636	0.0145799	0.0367239	translation
Capn10	-0.445271	0.165154	0.539353	0.0249159	11.6753	5.89636	0.0145891	0.036739	translation
Fgf21	-0.292711	0.171884	0.632369	0.0342949	11.6604	5.89636	0.0146279	0.0368207	translation
Clta	-0.593847	0.166465	0.546877	0.0256648	11.6531	5.89636	0.0146469	0.0368563	translation
Rpl13	-0.581379	0.12704	0.619173	0.0329488	11.6355	5.89636	0.0146929	0.0369436	translation
Pdf	-0.939699	0.289808	0.892854	0.0685494	11.6294	5.89636	0.0147088	0.0369681	translation
Def6	-0.230066	0.347854	0.962038	0.0795955	11.6277	5.89636	0.0147132	0.0369702	translation
Dtnbp1	-0.402209	0.212896	0.537815	0.0249245	11.6049	5.89636	0.0147733	0.0370725	translation
Cxxc1	0.0546585	1	0.550203	0.0261456	11.5784	5.89636	0.0148433	0.0371912	translation
Pycard	-0.188749	0.272937	0.544277	0.0255997	11.5719	5.89636	0.0148605	0.037223	translation
Alg3	0.561823	1	0.482189	0.0201526	11.5373	5.89636	0.014953	0.0373598	translation
Fam96b	-0.286343	0.212396	0.502625	0.0219312	11.5193	5.89636	0.0150013	0.037415	translation
Grhpr	0.171829	1	0.609475	0.0323381	11.4867	5.89636	0.0150892	0.0375933	translation
Blvrb	-0.693256	0.165212	0.61127	0.0325567	11.4769	5.89636	0.0151159	0.0376435	translation
Slc25a33	0.27612	1	0.630156	0.0346275	11.4677	5.89636	0.0151411	0.0376897	translation
2510039O18Rik	0.176487	1	0.584839	0.0298631	11.4535	5.89636	0.0151799	0.0377699	translation
S100a9	-0.339622	0.362494	0.966822	0.081846	11.4208	5.89636	0.0152697	0.0379597	translation
Nme4	-0.269994	0.248793	0.531567	0.0247436	11.4196	5.89636	0.0152727	0.0379597	translation
Rasl2-9	0.0559409	1	1.47898	0.192291	11.3753	5.89636	0.0153957	0.0382403	translation
Isoc2a	-0.404587	0.335596	0.566663	0.0282442	11.3689	5.89636	0.0154134	0.038261	translation
Atp5h	-0.22669	0.405612	0.650822	0.0372967	11.3568	5.89636	0.0154474	0.038319	translation
Micu1	0.0559903	1	0.977715	0.0842369	11.3481	5.89636	0.0154718	0.0383711	translation
Rps15	-0.607587	0.152103	0.680755	0.0408817	11.3358	5.89636	0.0155062	0.0384233	translation
Zfp628	-0.744082	0.198251	0.622025	0.0341877	11.3174	5.89636	0.0155583	0.0384833	translation
Jagn1	0.276819	1	0.515194	0.0235511	11.2701	5.89636	0.0156925	0.0387089	translation
Tpgs1	-0.0798487	0.445866	0.609131	0.0329743	11.2524	5.89636	0.0157433	0.0388159	translation
Creld2	0.247993	1	0.522982	0.0243139	11.2491	5.89636	0.0157528	0.0388242	translation
Nudt6	-0.56989	0.106659	0.532312	0.0251939	11.247	5.89636	0.0157589	0.0388308	translation
Ndufs3	0.0130448	1	0.690347	0.0424365	11.2304	5.89636	0.0158067	0.0389068	translation
Copz1	0.00314102	1	0.630736	0.0354647	11.2176	5.89636	0.0158438	0.0389651	translation
Coq4	-0.0865061	0.425752	0.590352	0.0310955	11.2079	5.89636	0.0158719	0.0389917	translation
Arl3	0.847905	1	0.56011	0.0280061	11.202	5.89636	0.0158892	0.0390174	translation
Tbc1d13	-0.300247	0.298909	0.620921	0.0344759	11.183	5.89636	0.0159445	0.0391113	translation
Pacsin1	0.174692	1	0.994562	0.088583	11.1664	5.89636	0.015993	0.0391852	translation
Ndufc2	-0.804101	0.172117	0.614271	0.0337936	11.1657	5.89636	0.0159951	0.0391852	translation
Tmem9b	-0.257629	0.388765	1.15014	0.119046	11.1119	5.89636	0.016154	0.0395236	translation
Mfsd5	0.348626	1	0.639324	0.0367965	11.108	5.89636	0.0161657	0.0395352	translation
H2-M3	0.106564	1	0.885259	0.0709647	11.0433	5.89636	0.0163597	0.0398736	translation
Plpp2	-0.307146	0.318119	0.649034	0.0382354	11.0172	5.89636	0.0164391	0.0400243	translation
Lsm1	-0.759966	0.129512	0.621336	0.035123	10.9916	5.89636	0.0165172	0.0401462	translation
Pgap3	0.389143	1	0.543948	0.0269788	10.9671	5.89636	0.0165925	0.0402608	translation
Tmem223	-0.62239	0.189528	0.647953	0.0383038	10.9609	5.89636	0.0166116	0.0402987	translation
1110004E09Rik	0.281603	1	0.50352	0.0231332	10.9597	5.89636	0.0166154	0.0402993	translation
Ccdc107	-0.216651	0.37703	0.895512	0.0732714	10.9448	5.89636	0.0166613	0.0403681	translation
Sars2	0.115951	1	0.626635	0.0358905	10.9408	5.89636	0.0166737	0.0403841	translation
Dact3	-0.197467	0.259909	0.537942	0.0264549	10.9386	5.89636	0.0166804	0.0403841	translation
Adprh	0.0128726	1	0.561284	0.0288063	10.9365	5.89636	0.0166872	0.040388	translation
Ankrd39	-0.33214	0.159852	0.518564	0.0246354	10.9155	5.89636	0.0167524	0.0405115	translation
Tmem120a	-0.218016	0.386612	0.674491	0.0417374	10.9	5.89636	0.016801	0.0406204	translation
Wdr45b	-0.802084	0.0138927	0.458971	0.019377	10.8713	5.89636	0.0168912	0.0407869	translation
Ubac2	0.344099	1	0.515985	0.0246886	10.784	5.89636	0.0171702	0.0412776	translation
Rps6ka4	-0.695212	0.058638	0.640066	0.0380232	10.7746	5.89636	0.0172004	0.041333	translation
Krt13	-0.00828735	0.488269	1.37739	0.176121	10.7722	5.89636	0.017208	0.0413402	translation
Dolk	0.938153	1	0.497471	0.0229848	10.767	5.89636	0.0172249	0.0413465	translation
Prkaca	0.194555	1	0.739054	0.0507331	10.7662	5.89636	0.0172277	0.0413465	translation
Gstm4	0.189329	1	0.607775	0.0344115	10.7345	5.89636	0.0173308	0.041559	translation
Txnl4a	-0.677552	0.214551	0.548103	0.0280304	10.7176	5.89636	0.0173863	0.0416746	translation
Mamdc4	-0.360159	0.229996	0.781888	0.0570763	10.7111	5.89636	0.0174075	0.0417168	translation
Tssk4	-0.276753	0.367312	0.948882	0.0843418	10.6753	5.89636	0.0175257	0.0419161	translation
Cant1	0.372855	1	0.569413	0.0303746	10.6744	5.89636	0.0175287	0.0419161	translation
Bcam	0.550061	1	0.67116	0.0422051	10.673	5.89636	0.0175334	0.0419161	translation
Fdxr	0.234	1	0.761477	0.0544101	10.657	5.89636	0.0175867	0.0420098	translation
Mylpf	-0.288794	0.438513	0.833315	0.0651638	10.6564	5.89636	0.0175885	0.0420098	translation
Cox7c	-0.637282	0.300803	0.581953	0.0318121	10.6459	5.89636	0.0176236	0.0420674	translation
Ssr4	-0.0506252	0.47567	0.801926	0.0604318	10.6415	5.89636	0.0176384	0.0420851	translation
Hist1h4j	-0.128308	0.364501	2.53251	0.603293	10.631	5.89636	0.0176735	0.0421602	translation
Fxn	0.663822	1	0.870832	0.071388	10.6229	5.89636	0.0177008	0.0422077	translation
Slx1b	0.271946	1	0.507679	0.02429	10.6109	5.89636	0.0177413	0.0422573	translation
Eva1c	0.376791	1	0.522668	0.0257499	10.609	5.89636	0.0177475	0.0422573	translation
Zfp414	0.0595257	1	0.466117	0.0205122	10.592	5.89636	0.0178052	0.0423682	translation
Thap11	0.580758	1	0.451821	0.0193652	10.5417	5.89636	0.0179766	0.0426786	translation
D330045A20Rik	-0.854265	0.0986961	1.05167	0.104946	10.5388	5.89636	0.0179868	0.042694	translation
Ap1m2	-0.0531013	0.469309	0.644922	0.0396143	10.4993	5.89636	0.018123	0.0429227	translation
Ndufa12	-0.404902	0.418601	1.2293	0.144092	10.4876	5.89636	0.0181638	0.0429804	translation
1700037C18Rik	0.155794	1	0.571398	0.0311576	10.4788	5.89636	0.0181944	0.0430333	translation
Edem2	-0.25035	0.404229	0.752051	0.0543118	10.4136	5.89636	0.0184239	0.0434612	translation
Sgta	-0.532655	0.236387	0.699267	0.0469628	10.4119	5.89636	0.0184299	0.0434662	translation
Gzmm	0.25828	1	0.682195	0.0447487	10.4001	5.89636	0.018472	0.0435283	translation
Igsf23	-0.40427	0.0307847	0.458	0.0201819	10.3937	5.89636	0.0184948	0.0435566	translation
Tsta3	-0.611814	0.107433	0.562292	0.0304318	10.3895	5.89636	0.0185097	0.0435826	translation
Mrpl57	0.242454	1	1.21343	0.141911	10.3756	5.89636	0.0185595	0.0436821	translation
2410015M20Rik	-0.22295	0.440024	0.598839	0.034615	10.3599	5.89636	0.0186159	0.0437544	translation
Polr2h	0.164401	1	0.678391	0.0445069	10.3403	5.89636	0.0186867	0.0438719	translation
Ppcdc	-0.229292	0.38103	0.596737	0.0344407	10.3394	5.89636	0.01869	0.0438719	translation
Lpar2	-0.337511	0.252529	0.622437	0.0376263	10.2967	5.89636	0.0188451	0.0441544	translation
Pcif1	-0.321024	0.282029	0.55708	0.0301894	10.2797	5.89636	0.0189075	0.0442825	translation
Smyd5	0.00390829	1	0.545076	0.0289293	10.2702	5.89636	0.0189427	0.0443467	translation
Wdr24	0.429498	1	0.611007	0.0364059	10.2547	5.89636	0.0189999	0.0444535	translation
B3galt4	0.1668	1	1.04621	0.107073	10.2225	5.89636	0.0191192	0.0446688	translation
Btbd6	-0.333139	0.353971	0.636135	0.0396411	10.2083	5.89636	0.0191725	0.0447618	translation
Hagh	-0.341729	0.171785	0.471074	0.0217438	10.2057	5.89636	0.0191821	0.0447618	translation
Aspscr1	-0.582956	0.174753	0.615786	0.0371896	10.1962	5.89636	0.0192179	0.0447987	translation
Slc52a2	0.11438	1	0.55756	0.0306522	10.142	5.89636	0.0194231	0.0452033	translation
Krtcap2	-0.233649	0.410169	0.803072	0.0639137	10.0905	5.89636	0.0196203	0.0455606	translation
Zfyve21	-0.0471304	0.467783	0.533506	0.0282214	10.0855	5.89636	0.0196397	0.0455963	translation
Sipa1	0.0879151	1	0.481819	0.0230357	10.0778	5.89636	0.0196697	0.0456474	translation
Lamtor2	1.32531	0.377563	0.520511	0.0269522	10.0523	5.89636	0.0197689	0.0458097	translation
Wdr89	-0.520304	0.162637	0.597113	0.0355675	10.0244	5.89636	0.0198781	0.046019	translation
Nhp2l1	-0.48218	0.3266	0.571849	0.0327789	9.97628	5.89636	0.0200685	0.0463756	translation
Hist1h3f	-0.0483465	0.473416	2.22215	0.495402	9.96758	5.89636	0.0201032	0.0464276	translation
Zfp64	-0.880623	0.0649003	0.528121	0.0280151	9.95578	5.89636	0.0201504	0.0464991	translation
U2af1	0.240655	1	0.495898	0.0247538	9.93445	5.89636	0.0202361	0.046631	translation
Tbc1d7	0.24413	1	0.558319	0.0314427	9.91393	5.89636	0.0203189	0.0467634	translation
Mkrn2os	-0.0344511	0.478582	0.48217	0.0234903	9.89718	5.89636	0.0203869	0.0468748	translation
Tmem240	0.338388	1	1.11768	0.126446	9.87937	5.89636	0.0204596	0.0469852	translation
Cabp1	0.543502	1	1.84854	0.346543	9.86051	5.89636	0.0205368	0.0471154	translation
Tcf25	-0.0757099	0.442102	0.487287	0.0241147	9.84665	5.89636	0.0205939	0.0472178	translation
Flot2	0.0499754	1	0.535055	0.0290773	9.84564	5.89636	0.0205981	0.047218	translation
Ppp1r3f	-0.275224	0.40421	0.897638	0.0819007	9.83818	5.89636	0.0206289	0.0472697	translation
Chchd7	0.332772	1	0.799143	0.0649619	9.83083	5.89636	0.0206592	0.0473298	translation
Flad1	-0.466149	0.165382	0.46983	0.0225711	9.77977	5.89636	0.0208722	0.0476841	translation
Ppie	-0.521702	0.211911	0.642142	0.0423952	9.72625	5.89636	0.0210985	0.0480956	translation
Otulin	-0.564749	0.201571	0.465382	0.0222834	9.71936	5.89636	0.0211279	0.0481156	translation
Rab3d	-0.400675	0.243338	0.543742	0.0304425	9.71193	5.89636	0.0211597	0.0481678	translation
Wdr83os	-0.193247	0.366836	0.505663	0.0264676	9.66068	5.89636	0.0213804	0.0485408	translation
N4bp3	-0.405736	0.351213	0.730433	0.0552303	9.66015	5.89636	0.0213827	0.0485408	translation
Metrnl	0.398176	1	0.465889	0.0225582	9.62189	5.89636	0.0215496	0.0488514	translation
Muc2	-0.429152	0.321012	2.11083	0.467948	9.52157	5.89636	0.0219954	0.0496556	translation
Tufm	0.0917763	1	0.676073	0.0480377	9.51492	5.89636	0.0220254	0.0497135	translation
Ptdss2	0.438941	1	0.494385	0.0257237	9.50161	5.89636	0.0220856	0.0498297	translation
Eif1	1.72887	0.185876	0.628999	0.0416654	9.49564	5.89636	0.0221127	0.0498723	translation
Zfp787	-0.281751	0.247685	0.471017	0.0233644	9.49553	5.89636	0.0221132	0.0498723	translation
Fau	-0.301911	0.256139	0.533944	0.0300345	9.49228	5.89636	0.0221279	0.0498957	translation
Lrp10	0.374987	1	0.552106	0.032119	9.49035	5.89636	0.0221367	0.0499057	translation
Lrtm2	1.4665	0.310103	0.722676	0.0551353	9.47233	5.89636	0.0222188	0.0500663	translation
Nxn	0.228482	1	0.491908	0.0256226	9.44377	5.89636	0.0223498	0.0502482	translation
Hist1h3e	-0.760091	0.294103	1.30568	0.180785	9.42992	5.89636	0.0224137	0.0503516	translation
Coro1b	0.0955354	1	0.609399	0.0396705	9.36129	5.89636	0.022734	0.0509711	translation
6330416G13Rik	-0.19634	0.340754	0.65815	0.046383	9.33879	5.89636	0.0228403	0.0511543	translation
Pbx4	0.0579401	1	0.496434	0.0265007	9.29961	5.89636	0.0230271	0.0514324	translation
Phb	-0.859289	0.247016	1.2983	0.181264	9.29909	5.89636	0.0230296	0.0514324	translation
Rab8a	-0.23642	0.217625	0.418584	0.0189249	9.2583	5.89636	0.0232262	0.0517404	translation
Npepl1	-0.399459	0.342001	0.718867	0.0559356	9.23865	5.89636	0.0233218	0.0518725	translation
Pef1	-0.55027	0.178658	0.56508	0.0345884	9.23185	5.89636	0.023355	0.0519214	translation
Cyb561d2	-0.203725	0.397341	0.757195	0.0621336	9.22761	5.89636	0.0233757	0.0519521	translation
Rpl18a	-0.254404	0.292679	0.546524	0.0324903	9.19314	5.89636	0.0235451	0.0522374	translation
Cops8	-0.307816	0.25325	0.440714	0.0211495	9.1836	5.89636	0.0235924	0.0523218	translation
Ormdl1	0.223981	1	0.485093	0.0256969	9.15733	5.89636	0.0237229	0.05253	translation
Gba	0.727934	1	0.423347	0.0196286	9.13067	5.89636	0.0238565	0.0527849	translation
Ly6i	0.243529	1	0.801154	0.0705755	9.09449	5.89636	0.0240393	0.0531689	translation
Rps21	-0.81193	0.111778	0.545158	0.0327476	9.07537	5.89636	0.0241367	0.0533328	translation
Ghdc	0.554764	1	0.490525	0.0266364	9.03332	5.89636	0.0243528	0.0537169	translation
Crb3	-0.604515	0.124392	0.486873	0.0262968	9.01421	5.89636	0.0244518	0.0538938	translation
Ipo13	-0.0721542	0.436139	0.506022	0.0284133	9.01191	5.89636	0.0244638	0.0539098	translation
Zdhhc18	-0.830436	0.11638	0.65707	0.0480236	8.99019	5.89636	0.0245771	0.0541179	translation
Tex30	0.0898214	1	0.569836	0.0363877	8.92369	5.89636	0.0249285	0.0547442	translation
Rplp2	-0.549649	0.16987	0.587018	0.0388632	8.86674	5.89636	0.0252348	0.0553402	translation
Hdac3	0.112887	1	0.58916	0.0392019	8.85441	5.89636	0.0253018	0.0554258	translation
2210016L21Rik	-0.43151	0.232308	0.450604	0.0229527	8.84621	5.89636	0.0253465	0.0555024	translation
Rplp1	-0.377015	0.110128	0.448943	0.0227927	8.8427	5.89636	0.0253657	0.0555338	translation
S100a10	-0.723707	0.246427	0.681854	0.0526275	8.83426	5.89636	0.0254118	0.0556136	translation
Slc27a4	0.651636	1	0.535508	0.0324643	8.83336	5.89636	0.0254167	0.0556137	translation
Srprb	0.252557	1	0.441805	0.02215	8.81228	5.89636	0.0255326	0.0558564	translation
Trim7	-0.407674	0.204589	0.649385	0.0479392	8.79657	5.89636	0.0256193	0.0559906	translation
Ptov1	-0.181524	0.338657	0.495536	0.0279668	8.78025	5.89636	0.0257098	0.0560942	translation
Gpatch3	-0.275454	0.170689	0.414115	0.0195769	8.75984	5.89636	0.0258237	0.0562782	translation
Bcs1l	0.302569	1	0.449489	0.0231467	8.72869	5.89636	0.0259988	0.056606	translation
Rexo2	0.490921	1	0.476185	0.0260036	8.72002	5.89636	0.0260478	0.0566911	translation
Ehd1	0.121096	1	0.50843	0.0299287	8.63721	5.89636	0.0265223	0.0575161	translation
Pdap1	0.147245	1	0.480023	0.0267937	8.59985	5.89636	0.0267402	0.0578824	translation
Rab35	0.289	1	0.466737	0.025336	8.59817	5.89636	0.02675	0.0578824	translation
Hddc3	-0.619986	0.142781	0.483385	0.0271968	8.59149	5.89636	0.0267893	0.0579524	translation
Capzb	-0.316729	0.271723	0.440248	0.0226967	8.53947	5.89636	0.0270975	0.0583764	translation
Tmem219	-0.22528	0.363455	0.572428	0.038377	8.53829	5.89636	0.0271046	0.0583806	translation
Uba52	-0.321048	0.239744	0.525224	0.0323284	8.53305	5.89636	0.0271358	0.058437	translation
Actr1a	0.0196415	1	0.451884	0.0239348	8.53148	5.89636	0.0271452	0.0584462	translation
Snai3	-0.283412	0.381125	0.651105	0.049743	8.52256	5.89636	0.0271987	0.0585283	translation
Eme2	-0.461953	0.0877262	0.431528	0.0218693	8.51498	5.89636	0.0272442	0.0586153	translation
Grtp1	0.44447	1	0.851283	0.0851685	8.50881	5.89636	0.0272814	0.0586401	translation
Dad1	0.0231781	1	0.442112	0.0229897	8.5022	5.89636	0.0273213	0.0587038	translation
Slc29a2	0.328163	1	0.50398	0.0300229	8.46008	5.89636	0.0275771	0.0591094	translation
Optc	0.853587	1	0.670354	0.0531293	8.45813	5.89636	0.0275891	0.0591195	translation
Rrp36	-0.471785	0.379399	0.48974	0.0283795	8.45133	5.89636	0.0276307	0.0591596	translation
Pafah1b3	-0.365853	0.204978	0.435931	0.0224863	8.45119	5.89636	0.0276316	0.0591596	translation
Rilp	-0.126963	0.403823	0.690156	0.0565141	8.42825	5.89636	0.0277727	0.059395	translation
Tmed7	-0.34365	0.188338	0.439468	0.0229538	8.41394	5.89636	0.0278612	0.0595301	translation
Tmem91	1.4195	0.190781	1.55625	0.28785	8.41384	5.89636	0.0278618	0.0595301	translation
Pced1a	-0.502999	0.199911	0.430152	0.0220086	8.40722	5.89636	0.0279029	0.0595734	translation
Reg3b	0.587659	1	0.730939	0.0638274	8.37057	5.89636	0.0281318	0.0599614	translation
Tmem82	-0.453697	0.142276	0.629862	0.047599	8.33476	5.89636	0.0283579	0.060331	translation
Eno3	0.469731	1	0.530414	0.0337918	8.32566	5.89636	0.0284158	0.0604404	translation
Sppl2b	0.703065	1	0.505581	0.030746	8.31367	5.89636	0.0284922	0.0605606	translation
Napa	-0.251078	0.283433	0.450283	0.0244636	8.28802	5.89636	0.0286567	0.0608086	translation
Rce1	-0.00784101	0.492278	0.49852	0.0302047	8.22793	5.89636	0.0290472	0.061489	translation
Ccdc134	0.268725	1	0.460763	0.0258356	8.21744	5.89636	0.0291161	0.0616121	translation
Mospd3	-0.315778	0.421558	0.696782	0.0591373	8.2098	5.89636	0.0291665	0.0617072	translation
1810043H04Rik	-0.864998	0.088317	0.521497	0.0332192	8.1868	5.89636	0.0293186	0.0619604	translation
Gpr180	0.764736	1	0.46328	0.0262844	8.16564	5.89636	0.0294596	0.0622125	translation
Igflr1	-0.13477	0.432259	1.72272	0.364712	8.13728	5.89636	0.02965	0.0625337	translation
Tmc6	0.503487	1	0.498505	0.030663	8.10445	5.89636	0.0298725	0.062945	translation
Mtg2	-0.778882	0.176486	0.556426	0.0383124	8.0812	5.89636	0.0300314	0.0631997	translation
Tmem71	0.185625	1	1.09553	0.148625	8.07528	5.89636	0.030072	0.0632606	translation
Ccdc122	1.03915	0.471997	0.483683	0.029142	8.02792	5.89636	0.0303999	0.0638565	translation
Isoc2b	-0.69685	0.226514	0.655938	0.0538695	7.98698	5.89636	0.0306872	0.0642831	translation
Hsd17b10	-0.373338	0.235978	0.468669	0.0275792	7.96435	5.89636	0.0308476	0.0645836	translation
Chpf	0.613361	1	0.516085	0.0335016	7.95018	5.89636	0.0309486	0.0647833	translation
Sncg	1.1025	0.439636	1.01121	0.128652	7.94822	5.89636	0.0309626	0.0648007	translation
Fam162a	0.736861	1	0.52923	0.0352844	7.9379	5.89636	0.0310366	0.0648962	translation
Gsk3a	-0.455556	0.264274	0.532505	0.0357865	7.92369	5.89636	0.0311387	0.0650622	translation
Pqbp1	-0.530277	0.104053	0.420477	0.0224263	7.88362	5.89636	0.0314291	0.0654897	translation
Commd9	-0.299672	0.231515	0.433686	0.0239963	7.838	5.89636	0.0317643	0.0660798	translation
Mettl23	-0.557466	0.216923	0.574523	0.0422414	7.81407	5.89636	0.0319421	0.0663774	translation
Chst12	0.865334	1	0.583776	0.0436346	7.81017	5.89636	0.0319712	0.0664175	translation
Rnasek	0.0932204	1	0.486751	0.0303531	7.80569	5.89636	0.0320046	0.0664591	translation
Cys1	0.776129	1	0.383381	0.0188825	7.78401	5.89636	0.0321672	0.0667241	translation
Acsf3	0.274848	1	0.468713	0.0283678	7.74442	5.89636	0.0324671	0.0673088	translation
Lad1	0.125755	1	0.438748	0.0249012	7.73054	5.89636	0.0325731	0.0674726	translation
Med28	-0.591932	0.210465	0.505329	0.0331042	7.71374	5.89636	0.0327021	0.0677074	translation
Zdhhc14	-0.160629	0.381979	1.05587	0.14454	7.71319	5.89636	0.0327063	0.0677074	translation
Fam234a	0.30889	1	0.44	0.025137	7.70177	5.89636	0.0327944	0.0678652	translation
Fbxo31	0.0592171	1	0.475627	0.029411	7.69171	5.89636	0.0328723	0.068014	translation
Acaa1a	-0.464608	0.244881	0.557406	0.0404034	7.68996	5.89636	0.0328858	0.0680185	translation
Gga1	0.197515	1	0.469654	0.0286951	7.68686	5.89636	0.0329099	0.068055	translation
Mrpl38	0.101356	1	0.48081	0.0300788	7.68576	5.89636	0.0329184	0.0680604	translation
Ndufaf2	0.423984	1	0.417314	0.0226792	7.67888	5.89636	0.0329719	0.0681462	translation
Klhl3	0.427934	1	1.19907	0.187337	7.6748	5.89636	0.0330036	0.068175	translation
Ppp1r16a	-0.575291	0.152153	0.580861	0.0442932	7.61741	5.89636	0.033455	0.068896	translation
Camk2n2	-0.909146	0.253269	0.957589	0.120412	7.6153	5.89636	0.0334718	0.0689181	translation
Fbxl16	-0.228471	0.42211	0.884087	0.102826	7.6013	5.89636	0.0335832	0.0690822	translation
Hist1h3i	0.271811	1	1.60824	0.340472	7.59662	5.89636	0.0336206	0.0691127	translation
Pcbd2	0.589404	1	0.557552	0.0409527	7.5908	5.89636	0.0336671	0.0691835	translation
Mrpl46	0.160098	1	0.546096	0.0393628	7.57621	5.89636	0.0337842	0.0693618	translation
Hsf1	-0.453025	0.310033	0.50356	0.033527	7.56323	5.89636	0.0338888	0.0695055	translation
Tmem125	0.200749	1	0.690421	0.0632901	7.53169	5.89636	0.0341448	0.0699398	translation
Atp9a	0.145425	1	0.488328	0.0316831	7.52655	5.89636	0.0341868	0.0700001	translation
Hist1h3d	-0.390587	0.231786	1.19173	0.188823	7.52149	5.89636	0.0342283	0.0700721	translation
Nagpa	0.276998	1	0.788549	0.0830194	7.48993	5.89636	0.0344879	0.0705409	translation
Eif3g	-0.292384	0.224097	0.401769	0.0216209	7.46585	5.89636	0.0346878	0.0708897	translation
Mier2	0.21038	1	0.479681	0.030854	7.45749	5.89636	0.0347576	0.0709785	translation
Tmem161a	0.277766	1	0.440543	0.0260568	7.44828	5.89636	0.0348347	0.0711105	translation
Myd88	-0.00935687	0.491734	0.419169	0.023622	7.43812	5.89636	0.03492	0.0712085	translation
Trappc6a	-0.975915	0.0648059	0.432206	0.0251176	7.43712	5.89636	0.0349285	0.071213	translation
Atp6v0c	0.14747	1	0.40592	0.0222477	7.4062	5.89636	0.0351899	0.0716694	translation
Tom1	0.400072	1	0.497037	0.0334142	7.39343	5.89636	0.0352987	0.0718526	translation
Snta1	0.356869	1	0.548539	0.0407759	7.37925	5.89636	0.03542	0.0720483	translation
Rab40b	-0.359759	0.340908	0.626605	0.0532267	7.37664	5.89636	0.0354424	0.0720811	translation
Zswim1	0.326396	1	0.3838	0.0199748	7.37442	5.89636	0.0354614	0.0720941	translation
Acbd6	0.425286	1	0.393632	0.0210215	7.37082	5.89636	0.0354924	0.0721315	translation
Vkorc1	0.628342	1	0.457246	0.0283847	7.36573	5.89636	0.0355361	0.0722076	translation
Erp29	-0.123153	0.444667	0.539305	0.0395239	7.35883	5.89636	0.0355956	0.0723028	translation
Fdx1l	-0.781649	0.185409	0.532816	0.0386554	7.34421	5.89636	0.0357222	0.0724698	translation
Otub1	-0.622955	0.114019	0.412701	0.0233019	7.30936	5.89636	0.0360262	0.0730348	translation
Acaa1b	-0.324625	0.266571	0.491642	0.0331033	7.30173	5.89636	0.0360932	0.0731318	translation
H2afz	0.608132	1	0.854082	0.100065	7.28983	5.89636	0.036198	0.0732924	translation
Cox10	0.641328	1	0.426531	0.0250488	7.26296	5.89636	0.0364364	0.0737228	translation
Tmem234	-0.656282	0.221195	0.496334	0.0339623	7.25357	5.89636	0.0365202	0.0738662	translation
Abhd12	0.5074	1	0.448256	0.0277342	7.24496	5.89636	0.0365972	0.0739829	translation
Igsf8	0.539015	1	0.437116	0.026418	7.23259	5.89636	0.0367083	0.0741158	translation
Cd53	0.508921	1	1.95632	0.53097	7.20795	5.89636	0.0369309	0.0745127	translation
Slc29a1	0.591963	1	0.551966	0.0424573	7.17581	5.89636	0.0372241	0.074972	translation
Pwwp2b	0.111159	1	0.470877	0.0310239	7.1469	5.89636	0.0374905	0.0754157	translation
Rack1	-0.388452	0.197148	0.496895	0.0345789	7.14034	5.89636	0.0375513	0.0754851	translation
Lman2	0.310524	1	0.447087	0.0280638	7.12259	5.89636	0.0377165	0.0757185	translation
Prrt2	0.415874	1	1.29664	0.236086	7.12147	5.89636	0.037727	0.0757185	translation
Ptprn	0.799594	1	0.563337	0.0445835	7.11806	5.89636	0.0377588	0.0757691	translation
Bloc1s1	-0.789916	0.298627	0.510987	0.0368072	7.09393	5.89636	0.0379853	0.0761047	translation
Ifitm5	0.0274225	1	0.426791	0.0257215	7.08164	5.89636	0.0381014	0.0763094	translation
Proc	0.546137	1	0.367749	0.0191624	7.05753	5.89636	0.0383305	0.0767013	translation
Hist1h4i	-0.234513	0.288892	1.01482	0.146059	7.05107	5.89636	0.0383923	0.0767979	translation
Cmpk1	0.780789	1	0.410705	0.0239499	7.043	5.89636	0.0384695	0.076939	translation
Tex261	-0.731344	0.165425	0.505988	0.0364836	7.0175	5.89636	0.0387151	0.0773761	translation
Dgcr2	-0.365495	0.202051	0.482833	0.0332569	7.00991	5.89636	0.0387886	0.0774415	translation
Dmwd	-0.777542	0.250947	0.754871	0.0812972	7.00923	5.89636	0.0387952	0.0774415	translation
Pdcd2l	-0.461386	0.223357	0.508168	0.0369011	6.99802	5.89636	0.0389041	0.0775778	translation
Isca2	0.0988285	1	0.524197	0.0393972	6.97467	5.89636	0.0391323	0.0779513	translation
Pex14	0.06071	1	0.45607	0.0298629	6.96517	5.89636	0.0392257	0.078083	translation
Alg9	0.1004	1	0.483772	0.0338284	6.91833	5.89636	0.0396905	0.0787209	translation
Aen	-0.981717	0.018176	0.372853	0.0201255	6.90761	5.89636	0.0397979	0.0788234	translation
Nt5m	0.100881	1	0.452851	0.0296895	6.90729	5.89636	0.0398011	0.0788234	translation
D17H6S53E	1.92742	0.163908	0.494122	0.0353797	6.90103	5.89636	0.039864	0.078919	translation
Brms1	-0.313657	0.122003	0.368361	0.0197331	6.87627	5.89636	0.0401143	0.0792045	translation
Ndufv1	-0.513581	0.251803	0.82914	0.100129	6.86586	5.89636	0.04022	0.0793724	translation
Rhog	0.258336	1	0.405875	0.0241403	6.82405	5.89636	0.0406489	0.0800945	translation
Slc9a3r2	0.368211	1	0.441035	0.0285106	6.82242	5.89636	0.0406658	0.0801002	translation
Krtcap3	-0.0850756	0.460172	0.653561	0.0626227	6.82087	5.89636	0.0406818	0.0801178	translation
Borcs5	0.13315	1	0.423365	0.0263502	6.80213	5.89636	0.0408762	0.0804301	translation
Sft2d1	-0.414758	0.294533	0.567554	0.0473972	6.79614	5.89636	0.0409387	0.080513	translation
Lgals3	-0.356697	0.186654	0.413606	0.0251963	6.78949	5.89636	0.041008	0.0806328	translation
Scrn2	-0.443113	0.322909	0.918714	0.124463	6.7814	5.89636	0.0410928	0.0807467	translation
Mcat	-0.284137	0.279598	0.435565	0.0280772	6.75698	5.89636	0.0413499	0.0811615	translation
Ebi3	0.579817	1	1.01994	0.154062	6.75233	5.89636	0.0413991	0.0812371	translation
Numbl	0.920821	1	0.367927	0.0200543	6.75017	5.89636	0.041422	0.081268	translation
Cdkn2aipnl	-0.919236	0.0604763	0.404492	0.0242932	6.73495	5.89636	0.0415837	0.0815155	translation
Ihh	1.04035	0.472656	0.602084	0.0539414	6.72036	5.89636	0.0417396	0.081779	translation
Spata2l	-0.436499	0.322708	0.650949	0.0635028	6.67269	5.89636	0.0422543	0.0825474	translation
Tmem222	-0.0656057	0.45812	0.510942	0.0392411	6.65277	5.89636	0.042472	0.0828866	translation
Mrpl30	-0.508568	0.290984	0.513298	0.03967	6.64166	5.89636	0.042594	0.0830558	translation
Tbc1d10a	0.191232	1	0.439314	0.0290587	6.64162	5.89636	0.0425944	0.0830558	translation
2410131K14Rik	0.144968	1	0.389847	0.0229502	6.62221	5.89636	0.0428089	0.0833888	translation
Uros	0.0120653	1	0.362506	0.0198736	6.6123	5.89636	0.0429189	0.083532	translation
Psmg2	0.116795	1	0.520077	0.0410088	6.59566	5.89636	0.0431045	0.0837509	translation
Rpl32l	0.395014	1	0.70756	0.0764092	6.55211	5.89636	0.0435954	0.0845612	translation
Nipsnap3b	0.126055	1	0.380068	0.0220747	6.54377	5.89636	0.0436902	0.084702	translation
Nnat	1.45645	0.304767	1.14951	0.202606	6.52186	5.89636	0.0439408	0.0850726	translation
Cyb561	-0.883898	0.0904227	0.445927	0.0305766	6.50338	5.89636	0.0441537	0.0853981	translation
Rab39	-0.261116	0.322866	1.50335	0.348169	6.49128	5.89636	0.0442938	0.0855679	translation
Timmdc1	-0.360818	0.296148	0.411652	0.0261897	6.47038	5.89636	0.0445373	0.0859803	translation
Tnfrsf1a	0.312122	1	0.421705	0.02751	6.46439	5.89636	0.0446074	0.0860894	translation
Cfl1	-0.328772	0.40195	0.495209	0.0379366	6.46427	5.89636	0.0446089	0.0860894	translation
Pex19	-0.572427	0.180631	0.419612	0.0272848	6.45322	5.89636	0.0447386	0.0862781	translation
Lipt2	-0.248872	0.399917	0.452841	0.0319075	6.42687	5.89636	0.0450501	0.0867508	translation
Hps4	-0.432319	0.154179	0.383421	0.0229715	6.39974	5.89636	0.0453738	0.0872704	translation
Med21	1.71795	0.30239	0.464903	0.0337756	6.39915	5.89636	0.0453809	0.0872704	translation
Steap1	0.695878	1	0.621711	0.0605651	6.38197	5.89636	0.0455876	0.0875796	translation
Acp6	0.0548825	1	0.375689	0.0221638	6.36815	5.89636	0.0457548	0.0877977	translation
Rab24	0.277444	1	0.466022	0.0342176	6.34691	5.89636	0.0460134	0.0882003	translation
Hpcal1	0.442359	1	0.362321	0.0207151	6.33722	5.89636	0.046132	0.0883438	translation
Cln3	0.0874614	1	0.462253	0.0338095	6.32007	5.89636	0.0463431	0.0887035	translation
Mtch1	-0.735811	0.192424	0.5391	0.046102	6.30404	5.89636	0.0465415	0.0890386	translation
Dusp23	0.731656	1	0.402624	0.0258065	6.28161	5.89636	0.046821	0.089409	translation
Emc6	-0.869581	0.0624274	0.395993	0.025254	6.20932	5.89636	0.0477377	0.0908412	translation
Dctn3	-0.87335	0.0749026	0.384063	0.023798	6.19819	5.89636	0.047881	0.0910232	translation
Dhrs13	0.485591	1	1.11459	0.200471	6.19701	5.89636	0.0478962	0.0910369	translation
Fcgr3	-0.127026	0.449448	1.28094	0.265267	6.18548	5.89636	0.0480453	0.0912295	translation
Ube2a	1.0273	0.477887	0.394366	0.0253288	6.14022	5.89636	0.0486368	0.0921386	translation
1700001P01Rik	0.705045	1	1.5179	0.377788	6.09868	5.89636	0.0491884	0.0929222	translation
Pold4	-0.872641	0.0809664	0.406558	0.0271352	6.09135	5.89636	0.0492866	0.0930924	translation
Fbxl8	0.926833	1	0.471898	0.0367214	6.06424	5.89636	0.0496521	0.0936361	translation
Hist1h3b	0.703529	1	1.91578	0.605285	6.06359	5.89636	0.049661	0.0936361	translation
Fbxl6	0.0364526	1	0.421603	0.029411	6.04363	5.89636	0.0499325	0.0940485	translation
Efna3	0.0259839	1	0.493746	0.0403917	6.03554	5.89636	0.0500432	0.0942106	translation
Pbx2	-0.569032	0.390748	0.449069	0.0334159	6.03493	5.89636	0.0500516	0.0942108	translation
Coq2	-0.173225	0.456492	0.761407	0.0973995	5.9522	5.89636	0.0512027	0.0960951	translation
Ndufs2	0.394736	1	0.380607	0.0243377	5.95213	5.89636	0.0512037	0.0960951	translation
Tmed9	0.697921	1	0.355482	0.0212832	5.93745	5.89636	0.0514117	0.0963749	translation
BC004004	0.427461	1	0.4648	0.0365807	5.90583	5.89636	0.0518637	0.0971123	translation
Hkdc1	0.734788	1	0.72977	0.0902248	5.90264	5.89636	0.0519096	0.0971809	translation
Rundc3a	-0.795614	0.130124	0.58611	0.0582244	5.90001	5.89636	0.0519474	0.0972357	translation
Tmem246	0.198321	1	0.947906	0.152539	5.89048	5.89636	0.052085	0.0973997	translation
Wfikkn1	-0.683763	0.103371	0.771757	0.101333	5.87773	5.89636	0.0522699	0.0976479	translation
Dhcr24	0.442633	1	0.447556	0.0340876	5.87623	5.89636	0.0522916	0.0976724	translation
Ilkap	-0.562048	0.444375	0.454236	0.0351483	5.87028	5.89636	0.0523783	0.0977706	translation
Atpif1	0.477885	1	0.425	0.0308201	5.86061	5.89636	0.0525195	0.0980022	translation
Snrnp27	0.933542	1	0.400067	0.0273388	5.85446	5.89636	0.0526095	0.0980902	translation
Lrrc73	0.469663	1	0.582075	0.0578904	5.85262	5.89636	0.0526365	0.0981199	translation
Cyb5r3	0.125137	1	0.331719	0.0188317	5.8432	5.89636	0.052775	0.0983464	translation
Cspg4	-0.554951	0.278272	2.01899	0.699045	5.83128	5.89636	0.0529508	0.0986141	translation
Rps14	-0.214822	0.316312	0.442261	0.0336095	5.81963	5.89636	0.0531236	0.0988555	translation
Kank3	0.0943068	1	0.399311	0.0274733	5.80379	5.89636	0.0533596	0.0991978	translation
Phf23	0.362353	1	0.382182	0.025207	5.79455	5.89636	0.0534979	0.0993743	translation
B9d2	-0.523703	0.270257	0.538978	0.050153	5.79223	5.89636	0.0535328	0.099423	translation
Vpreb3	0.185468	1	0.421826	0.0308357	5.77049	5.89636	0.0538605	0.0998534	translation
Lemd2	0.219847	1	0.416224	0.0301152	5.75265	5.89636	0.0541315	0.100242	translation
R3hdm4	-0.584144	0.138427	0.432458	0.0325225	5.75047	5.89636	0.0541647	0.100271	translation
Pex16	0.238876	1	0.620364	0.0674085	5.70923	5.89636	0.0547987	0.101216	translation
Rplp0	-0.474116	0.154854	0.460168	0.0373325	5.67214	5.89636	0.0553776	0.102055	translation
Cdk10	-0.0764255	0.398072	0.348987	0.0215055	5.6633	5.89636	0.0555168	0.102262	translation
Imp3	-0.256048	0.339408	0.39418	0.0274764	5.65495	5.89636	0.0556488	0.102455	translation
Mcts1	0.98922	1	0.364225	0.0234904	5.64739	5.89636	0.0557685	0.102643	translation
Mpv17	0.115321	1	0.383861	0.0262076	5.62239	5.89636	0.0561672	0.103211	translation
Klf15	0.735954	1	0.859478	0.131587	5.6138	5.89636	0.0563051	0.103381	translation
Rdm1	-0.15221	0.433234	0.544412	0.0531166	5.57988	5.89636	0.0568541	0.104305	translation
Ndufs4	0.483036	1	0.379688	0.0258596	5.57483	5.89636	0.0569366	0.104423	translation
Pnpla2	0.0960929	1	0.330058	0.0195696	5.5667	5.89636	0.0570695	0.104634	translation
5031439G07Rik	-0.985829	0.00192051	0.333401	0.0200272	5.55027	5.89636	0.0573394	0.10496	translation
Agpat2	-0.48712	0.356095	0.670013	0.0809137	5.54809	5.89636	0.0573753	0.104976	translation
Tmbim6	-0.144322	0.31994	0.334187	0.0201743	5.53581	5.89636	0.0575784	0.105297	translation
Lysmd2	-0.900353	0.120847	0.490149	0.043594	5.51098	5.89636	0.057992	0.105951	translation
C2cd4c	0.966328	1	0.543974	0.0540008	5.4797	5.89636	0.0585189	0.106727	translation
Plvap	0.578738	1	1.19406	0.261141	5.4598	5.89636	0.0588574	0.107208	translation
Rras2	0.789307	1	0.325197	0.0194071	5.44919	5.89636	0.059039	0.107521	translation
Gpr35	0.868684	1	0.382587	0.0269661	5.42802	5.89636	0.0594036	0.108082	translation
Srd5a3	0.726763	1	0.350186	0.0226835	5.40614	5.89636	0.0597836	0.108635	translation
Gmpr	0.336777	1	0.47142	0.0415567	5.34779	5.89636	0.0608137	0.110192	translation
Csf2ra	1.15456	0.468886	0.496123	0.0461064	5.33849	5.89636	0.0609801	0.110389	translation
Zbtb42	-0.447268	0.222718	0.481221	0.0435281	5.3201	5.89636	0.0613109	0.11083	translation
Ly6a	0.991983	1	0.445307	0.0372881	5.31801	5.89636	0.0613486	0.110846	translation
Fars2	0.407816	1	0.402115	0.0304604	5.30841	5.89636	0.0615225	0.111107	translation
Nckipsd	0.419273	1	0.408155	0.0314152	5.30287	5.89636	0.061623	0.111254	translation
Alox5ap	0.333456	1	0.40801	0.031415	5.29914	5.89636	0.0616909	0.111341	translation
Rps16	-0.404949	0.199723	0.396789	0.0297522	5.29177	5.89636	0.0618254	0.111549	translation
Smim20	-0.945581	0.157587	0.460617	0.0401248	5.28772	5.89636	0.0618995	0.11163	translation
Pdzk1ip1	0.0563666	1	0.368217	0.0257964	5.2559	5.89636	0.0624852	0.112385	translation
Supt3	0.253071	1	0.322145	0.0197499	5.25457	5.89636	0.0625098	0.112412	translation
1700007K13Rik	-0.334923	0.398579	0.380407	0.0275672	5.24931	5.89636	0.0626074	0.112534	translation
Sox12	-0.919417	0.0960064	0.444634	0.0376979	5.2443	5.89636	0.0627006	0.112612	translation
Fam222a	0.200496	1	0.755197	0.108761	5.24382	5.89636	0.0627096	0.112612	translation
Tpra1	0.0101616	1	0.377959	0.0272927	5.23409	5.89636	0.0628912	0.112902	translation
Prrg2	0.126686	1	0.435923	0.036471	5.21041	5.89636	0.063336	0.113505	translation
Rad51b	0.912867	1	0.493411	0.0468582	5.19555	5.89636	0.0636172	0.113938	translation
Jazf1	1.22505	0.429568	1.38741	0.371165	5.18615	5.89636	0.0637961	0.114221	translation
Kdelr2	0.468296	1	0.326963	0.0207592	5.14976	5.89636	0.0644951	0.115222	translation
Atp6v0d1	-0.141922	0.434732	0.495743	0.0480357	5.11622	5.89636	0.0651484	0.116244	translation
Nop10	-0.769495	0.331998	0.630467	0.0778051	5.10877	5.89636	0.0652946	0.116418	translation
Klhl2	-0.893442	0.0377559	0.434204	0.0369255	5.10578	5.89636	0.0653537	0.116465	translation
Agap3	-0.752223	0.155334	0.438377	0.0378493	5.07734	5.89636	0.0659171	0.117195	translation
Camta1	1.55593	0.406006	0.372719	0.0273716	5.07532	5.89636	0.0659574	0.117233	translation
Spns1	0.0904578	1	0.367736	0.0266768	5.06919	5.89636	0.0660798	0.117393	translation
Sri	0.884789	1	0.356128	0.0250594	5.06106	5.89636	0.0662427	0.117646	translation
Mus81	-0.392715	0.239335	0.415905	0.0342721	5.04718	5.89636	0.0665221	0.118033	translation
Swi5	1.05378	0.483905	0.407491	0.0329333	5.04197	5.89636	0.0666272	0.118155	translation
Ndufa5	0.881046	1	0.439561	0.0383429	5.03909	5.89636	0.0666856	0.118231	translation
Copz2	0.775977	1	0.422276	0.0354158	5.03495	5.89636	0.0667695	0.118325	translation
Erh	0.668681	1	0.445939	0.0396754	5.0122	5.89636	0.0672332	0.118852	translation
Praf2	0.350312	1	0.58777	0.0690002	5.00686	5.89636	0.0673427	0.118991	translation
Trmt61a	-0.0703396	0.46232	0.404135	0.0326362	5.00443	5.89636	0.0673926	0.119042	translation
B3gat3	-0.116428	0.440273	0.522901	0.0549816	4.97304	5.89636	0.0680417	0.120003	translation
Pde6d	1.49452	0.412954	0.480135	0.0463927	4.96909	5.89636	0.068124	0.12013	translation
Flt3l	-0.0815425	0.363213	0.342914	0.0240543	4.88853	5.89636	0.0698322	0.122452	translation
Rragc	-0.847402	0.175905	0.495463	0.0505037	4.8607	5.89636	0.070436	0.123201	translation
Dmpk	-0.0831041	0.466403	0.945309	0.183968	4.85743	5.89636	0.0705073	0.123277	translation
Msh5	-0.419639	0.322844	0.472398	0.0459732	4.85413	5.89636	0.0705795	0.123338	translation
Snapc2	0.0551729	1	0.333954	0.0229775	4.85367	5.89636	0.0705895	0.123338	translation
Hspa12b	-0.850831	0.0190087	0.392301	0.0317574	4.84612	5.89636	0.0707551	0.123571	translation
Stx19	1.10419	0.468929	0.502431	0.0522784	4.8287	5.89636	0.071139	0.124165	translation
Mtmr14	-0.38865	0.183986	0.342749	0.0244886	4.7972	5.89636	0.0718404	0.125014	translation
U2af1l4	0.306766	1	0.382527	0.0305047	4.79688	5.89636	0.0718476	0.125014	translation
Slc39a1	-0.47969	0.19309	0.372515	0.0289306	4.79657	5.89636	0.0718545	0.125014	translation
Mthfsd	-0.506207	0.248439	0.391352	0.0319809	4.78898	5.89636	0.0720249	0.125234	translation
Ly6c1	0.901454	1	0.639554	0.0856673	4.77463	5.89636	0.0723487	0.125678	translation
Rpl7a	-0.610456	0.182599	0.373536	0.0292709	4.76682	5.89636	0.072526	0.125914	translation
Xrcc6bp1	0.830131	1	0.353256	0.0262422	4.75531	5.89636	0.0727881	0.126254	translation
Ticam1	0.0785859	1	0.433191	0.0396216	4.73616	5.89636	0.0732267	0.126764	translation
Fam131c	-0.480457	0.234611	0.40361	0.0344861	4.72366	5.89636	0.0735152	0.127207	translation
Cox7b	0.183572	1	0.429886	0.0391612	4.71901	5.89636	0.073623	0.127364	translation
Vat1	-0.121215	0.41279	0.351597	0.026458	4.67233	5.89636	0.0747161	0.128876	translation
Iba57	-0.325986	0.277499	0.371383	0.0295948	4.66046	5.89636	0.0749975	0.129245	translation
Cdk2ap1	-0.328588	0.258949	0.513248	0.0565756	4.65613	5.89636	0.0751006	0.129383	translation
Mettl22	0.0127377	1	0.337058	0.0244652	4.64367	5.89636	0.0753983	0.129799	translation
BC029214	0.317289	1	0.354056	0.0270214	4.63914	5.89636	0.0755069	0.129946	translation
Acyp2	1.14778	0.4209	0.49368	0.052567	4.63638	5.89636	0.0755732	0.130028	translation
Man1b1	-0.87765	0.0734126	0.414474	0.0370862	4.63215	5.89636	0.0756748	0.130157	translation
Timm23	0.990267	1	0.40748	0.0358854	4.62695	5.89636	0.0758003	0.130334	translation
Klhdc2	0.947587	1	0.29806	0.0192038	4.62616	5.89636	0.0758193	0.130341	translation
Sh2d5	0.130183	1	0.305023	0.0201129	4.62583	5.89636	0.0758273	0.130341	translation
Rhbdd2	0.456909	1	0.366406	0.0290407	4.62294	5.89636	0.0758969	0.130402	translation
Wash1	0.0526797	1	0.422548	0.0386439	4.62032	5.89636	0.0759604	0.130472	translation
Thap1	1.10615	0.405266	0.303695	0.0199713	4.61818	5.89636	0.0760123	0.130522	translation
Fam3a	-0.430609	0.310673	0.470583	0.0481779	4.59647	5.89636	0.0765405	0.131212	translation
Adam15	0.582578	1	0.386284	0.0324735	4.59498	5.89636	0.0765769	0.131255	translation
Npdc1	-0.24997	0.371831	0.501886	0.0548605	4.59145	5.89636	0.0766634	0.131304	translation
Tmem5	0.94467	1	0.418423	0.0381714	4.58662	5.89636	0.0767819	0.131429	translation
Rnps1	-0.83015	0.0505157	0.3101	0.0210092	4.57714	5.89636	0.077015	0.131749	translation
Dedd2	-0.830784	0.0207867	0.294121	0.0189198	4.57233	5.89636	0.0771339	0.131913	translation
Fbxo24	-0.175702	0.310872	0.373422	0.0305399	4.56595	5.89636	0.0772915	0.132141	translation
Tmed3	0.289076	1	0.323989	0.0230316	4.55762	5.89636	0.0774985	0.132438	translation
Hn1	0.387278	1	0.417192	0.0381956	4.55679	5.89636	0.077519	0.132453	translation
1110012L19Rik	-0.439777	0.238511	0.344806	0.0260968	4.55578	5.89636	0.0775442	0.132477	translation
Ring1	0.220339	1	0.395387	0.0344138	4.54269	5.89636	0.0778711	0.132904	translation
Fbln5	0.75204	1	0.863626	0.164259	4.54068	5.89636	0.0779213	0.132962	translation
AI837181	0.11158	1	0.348609	0.026779	4.53818	5.89636	0.0779839	0.133029	translation
F8a	-0.173657	0.382525	0.401583	0.0356093	4.52885	5.89636	0.0782185	0.13335	translation
Chmp4b	-0.208839	0.328436	0.32773	0.0237933	4.51416	5.89636	0.0785896	0.13384	translation
Spg21	0.208557	1	0.336122	0.0250723	4.50609	5.89636	0.0787945	0.134112	translation
Fzr1	0.304817	1	0.688236	0.105277	4.49928	5.89636	0.0789681	0.134348	translation
Aldoa	-0.427137	0.0627192	0.307252	0.0209892	4.49774	5.89636	0.0790075	0.134395	translation
Bnip3	-0.200433	0.298525	0.346355	0.0266962	4.49359	5.89636	0.0791135	0.134532	translation
Mall	1.09437	0.296359	0.293392	0.0192411	4.47371	5.89636	0.0796243	0.135183	translation
Cyp4f37	0.333677	1	0.454693	0.0462636	4.46887	5.89636	0.0797492	0.135375	translation
Pyurf	-0.202277	0.421412	0.400435	0.0359205	4.46398	5.89636	0.0798759	0.135469	translation
Pgpep1	-0.337864	0.303359	0.342241	0.0262855	4.45604	5.89636	0.0800822	0.135757	translation
Mlycd	-0.194757	0.4042	0.479867	0.0518177	4.44389	5.89636	0.0803991	0.136196	translation
Pomk	-0.217373	0.290908	0.358148	0.0291481	4.40062	5.89636	0.0815416	0.137947	translation
Hint2	-0.218945	0.364597	0.409038	0.0380922	4.3923	5.89636	0.081764	0.138282	translation
2410004P03Rik	-0.826811	0.29235	0.441218	0.0447902	4.34634	5.89636	0.0830067	0.139929	translation
BC003965	0.393615	1	0.603412	0.084159	4.32641	5.89636	0.0835539	0.140654	translation
Hist1h3c	1.06922	0.46185	0.760166	0.13357	4.3262	5.89636	0.0835596	0.140654	translation
Rps5	-0.268069	0.296063	0.385876	0.0344476	4.32252	5.89636	0.0836613	0.140805	translation
Adm2	0.586514	1	0.296648	0.0203862	4.31665	5.89636	0.0838235	0.141036	translation
Dtx2	-0.577126	0.357688	0.500833	0.0581619	4.31268	5.89636	0.0839335	0.141201	translation
Rab40c	-0.0209922	0.487089	0.367659	0.0314206	4.30206	5.89636	0.0842289	0.141614	translation
Kcnk1	0.506167	1	0.308538	0.022137	4.3003	5.89636	0.084278	0.141676	translation
Tigd5	1.59114	0.195711	0.35404	0.0291912	4.29391	5.89636	0.0844565	0.141914	translation
BC030500	-0.355535	0.310247	0.614197	0.0879182	4.29079	5.89636	0.084544	0.141998	translation
Msrb2	0.817223	1	0.326032	0.0249572	4.25917	5.89636	0.0854363	0.143287	translation
Alg5	0.702315	1	0.312735	0.0229935	4.25351	5.89636	0.0855974	0.143473	translation
Pgam5	-0.0604108	0.424612	0.288892	0.0196999	4.23649	5.89636	0.0860845	0.144057	translation
Pigt	0.795729	1	0.37877	0.0339542	4.22531	5.89636	0.0864065	0.144469	translation
Acads	-0.208815	0.388096	0.45526	0.0491028	4.22097	5.89636	0.0865317	0.144658	translation
Cfap58	-0.567204	0.157801	0.832381	0.164412	4.21416	5.89636	0.086729	0.144924	translation
Rit1	0.244086	1	0.30661	0.0223277	4.21045	5.89636	0.0868369	0.145048	translation
Dcaf4	0.784606	1	0.300802	0.0215571	4.19732	5.89636	0.0872197	0.145383	translation
Ubald2	-0.173257	0.430478	0.469713	0.0527289	4.18424	5.89636	0.0876035	0.145917	translation
Xxylt1	-0.927686	0.0571759	0.386308	0.0359787	4.14783	5.89636	0.0886836	0.147351	translation
Snx15	0.157501	1	0.298051	0.0214215	4.14696	5.89636	0.0887097	0.147373	translation
Lenep	-0.209599	0.393799	0.428128	0.0444807	4.12073	5.89636	0.0894998	0.148427	translation
Coro1a	0.549711	1	1.53827	0.576434	4.10504	5.89636	0.089977	0.148981	translation
Crtap	0.50704	1	0.38572	0.0362513	4.10412	5.89636	0.0900051	0.148996	translation

## Sheet: translationDown
Gene ID	apvSlope	apvEff	apvRvmP	apvRvmPAdj
Padi2	-0.362838	-7.14153	4.9877e-08	2.55137e-05
Inhba	-0.0868641	-5.43478	6.53421e-08	2.67156e-05
Pxdn	-0.519251	-5.19975	9.65325e-08	3.15744e-05
Heg1	-0.906861	-5.28958	1.14997e-07	3.46443e-05
C3	-0.518408	-9.17124	1.93329e-07	4.70901e-05
Atp2b4	-0.63667	-7.97512	2.06664e-07	4.92895e-05
Nfe2l3	-0.837957	-7.68223	3.19953e-07	6.54075e-05
Osmr	-0.242285	-3.88926	3.95742e-07	7.67874e-05
Arhgap28	-0.70987	-4.78051	4.63126e-07	8.01171e-05
Pkp1	-0.447796	-4.09795	5.15598e-07	8.19859e-05
Dclk1	-0.418568	-4.67108	9.15918e-07	0.000110373
1810011O10Rik	-0.870205	-5.3043	1.07895e-06	0.000118928
Slc10a2	-0.97587	-4.13821	1.26201e-06	0.000128995
Cd1d1	-0.623035	-5.23381	1.73619e-06	0.000162917
Flt1	-0.873774	-6.18171	1.8826e-06	0.000169701
Cxcl1	-0.461239	-5.03551	2.37165e-06	0.000192558
2210407C18Rik	-0.0457783	-4.15742	2.47012e-06	0.000197575
Chst11	0.41932	-2.90617	2.56973e-06	0.000200124
Adamts7	-0.472297	-5.12244	2.68311e-06	0.00020583
Vill	-0.74601	-4.27407	2.69694e-06	0.00020583
Lama3	-0.949788	-6.66848	2.87945e-06	0.000212821
Enpp1	-0.595161	-2.43245	3.27233e-06	0.000230299
Rgs16	-0.290287	-6.03598	3.58472e-06	0.000242828
Gm609	-0.434456	-3.08816	4.02427e-06	0.00025882
Nfkbiz	-0.767984	-2.84249	4.15706e-06	0.000262633
Mr1	-0.327093	-2.7164	5.08082e-06	0.000280121
Pdpr	-0.580725	-2.27856	5.23537e-06	0.000286681
Ntn1	0.0149384	-2.15036	5.99017e-06	0.00030614
Mx2	-0.556822	-4.15114	6.15337e-06	0.000313084
Pros1	-0.199679	-2.38545	6.49315e-06	0.000323189
Ptprd	-0.156613	-3.28297	6.87063e-06	0.000329032
Pak3	0.145805	-3.48172	6.97243e-06	0.000331205
Cdh13	-0.819542	-4.18779	7.80475e-06	0.000355579
Slc5a1	-0.65226	-3.70701	7.92463e-06	0.00035717
Iffo2	-0.430643	-2.1236	8.76861e-06	0.000381775
Tinag	-0.496804	-2.26592	9.30108e-06	0.000390808
Nlrp10	0.157276	-2.65393	9.54581e-06	0.000395944
Cxcl2	-0.940585	-6.18905	9.66136e-06	0.00039929
Cfh	-0.936826	-4.17242	1.01973e-05	0.000412503
Axin2	0.00639797	-2.22924	1.09317e-05	0.000427998
Map1b	0.411279	-2.43102	1.17292e-05	0.000449085
Ppp1r12b	0.0468608	-1.91698	1.30324e-05	0.000484397
Pkhd1	-0.160888	-2.21204	1.43812e-05	0.000514489
Zbtb10	-0.239119	-2.23609	1.53038e-05	0.00053907
Tmcc3	-0.019306	-2.3623	1.5353e-05	0.000539143
Col1a1	-0.928789	-4.50654	1.65412e-05	0.000558802
Cfap70	-0.151611	-2.0958	1.88638e-05	0.000598207
Mamld1	-0.529431	-6.5705	1.91769e-05	0.000604787
Vcl	-0.601244	-2.52358	2.01357e-05	0.00062301
Zfpm2	0.321188	-1.97298	2.13329e-05	0.000637648
Dlec1	-0.0509307	-1.8865	2.33041e-05	0.000675407
Nppb	-0.822682	-6.20267	2.34185e-05	0.000677008
Fam227a	-0.320068	-2.0505	2.43612e-05	0.000686729
Gpa33	-0.486899	-5.16881	2.46747e-05	0.00069065
Gbp10	-0.914035	-7.97361	2.47843e-05	0.000692025
Parp12	-0.828764	-2.15684	2.60893e-05	0.000706585
Slc4a4	0.240184	-2.36455	2.61733e-05	0.000706679
Fbln2	-0.0163869	-1.99697	2.81876e-05	0.00073339
H2-M2	-0.362236	-2.52203	2.83313e-05	0.000733793
Cyp2j6	-0.523271	-3.35885	2.84856e-05	0.000736125
Prkg1	-0.17824	-3.40392	2.89675e-05	0.00074188
Gpr161	-0.625424	-4.41249	2.96148e-05	0.000751729
Tmem2	-0.809803	-1.57132	3.20094e-05	0.000786359
Atp10b	-0.277319	-1.92833	3.44646e-05	0.000810165
Trim12a	0.225027	-1.92728	3.46579e-05	0.000810681
Zfp36l1	-0.748339	-1.73489	3.63046e-05	0.000824633
Runx2	-0.0418689	-2.13286	3.64943e-05	0.0008273
Mcc	-0.462633	-3.39366	3.72273e-05	0.000838934
Flrt2	-0.0463475	-2.03537	3.91226e-05	0.000866298
Gucy2e	-0.287947	-1.54649	4.00726e-05	0.000875417
Nhsl1	0.265753	-1.87107	4.01462e-05	0.000875417
Sfi1	-0.974398	-1.60244	4.15552e-05	0.000895901
Ccdc148	-0.395472	-2.0153	4.35001e-05	0.000924873
Loxl2	-0.630937	-2.65047	4.4506e-05	0.00093316
Fbxo32	0.297716	-1.74596	4.47764e-05	0.000937111
Dusp10	-0.988352	-3.4737	4.49682e-05	0.000939409
Tnks	0.0417942	-1.57878	4.55403e-05	0.000949627
9430020K01Rik	-0.419161	-2.5074	4.5804e-05	0.00095339
Btbd11	-0.164083	-1.81671	4.64371e-05	0.000961277
Egfr	0.0303336	-3.04212	4.65188e-05	0.000961277
Fam129a	-0.82367	-2.34914	4.81487e-05	0.000986059
Cdh2	-0.493909	-4.18321	4.8584e-05	0.000993197
Tnf	-0.975489	-4.75857	5.02556e-05	0.0010129
Nek5	-0.728336	-1.69625	5.3314e-05	0.0010505
Dsg2	-0.455033	-1.99576	5.3743e-05	0.00105713
C77370	-0.355842	-1.86647	5.50855e-05	0.00106885
Xdh	-0.398261	-2.829	5.77651e-05	0.00109571
Prox1	-0.397932	-4.34727	5.91169e-05	0.00111129
Akap12	0.391851	-2.6126	5.96733e-05	0.00111624
Clca3b	-0.184501	-4.82849	5.99759e-05	0.00111664
Tmc5	-0.876986	-4.17224	6.03436e-05	0.00111664
Serpinb11	-0.199295	-3.84387	6.07788e-05	0.00111962
Fhad1	-0.657284	-1.56	6.2346e-05	0.00113652
Slc16a2	0.445574	-1.65387	6.4346e-05	0.0011546
Ptprk	-0.37336	-2.10256	6.63567e-05	0.0011723
Tmem131	-0.646745	-1.54541	6.66613e-05	0.00117416
Skil	0.238129	-1.81287	6.73064e-05	0.0011836
P2ry1	-0.690414	-6.75227	6.89949e-05	0.00120404
Sh3rf2	-0.00189324	-1.40062	6.91558e-05	0.00120482
Acot4	-0.924639	-4.44676	6.98453e-05	0.00120602
Arid5b	0.401647	-1.86637	7.4252e-05	0.00125745
Dynlrb2	0.0152533	-1.88913	7.48829e-05	0.00126338
Tgfb2	0.125604	-3.88289	7.49334e-05	0.00126338
Abca5	0.343419	-1.64384	7.62822e-05	0.00127676
Elmo1	-0.584291	-2.68415	7.62844e-05	0.00127676
Adgrl2	-0.563521	-2.13063	7.87414e-05	0.00129804
Zfp39	0.1274	-1.35307	7.95884e-05	0.00130534
Qpct	-0.399208	-4.57789	8.18306e-05	0.00133068
Cadm1	-0.534874	-1.79429	8.26449e-05	0.00133537
Tlr3	-0.267914	-1.76269	8.26997e-05	0.00133537
Itgb6	0.0338061	-3.38758	8.28188e-05	0.00133537
Edn1	-0.562592	-6.04466	8.32599e-05	0.00133871
Gbp9	0.127762	-3.19013	8.3948e-05	0.00134411
Cd44	-0.0455788	-2.20244	8.99897e-05	0.00140546
Katnal1	-0.326343	-1.3815	9.09428e-05	0.00141456
Sfxn4	-0.229086	-1.55829	9.13542e-05	0.0014171
Krt14	-0.464436	-4.84669	9.22639e-05	0.00142735
Serpinb9b	-0.540316	-3.92183	9.43263e-05	0.00144521
Cd274	-0.078238	-2.44681	0.000101788	0.0015146
Il1a	-0.190856	-3.43506	0.000106589	0.00155841
Armcx6	0.0179184	-2.16253	0.000107679	0.00156833
Mylk	0.586369	-1.64231	0.00010991	0.00158669
Ror1	0.150374	-2.09119	0.000111946	0.00160376
Lyve1	-0.66028	-3.37273	0.000112875	0.0016072
Cep112	0.10712	-2.01636	0.000113452	0.00160941
Dsc2	-0.175448	-1.69013	0.000113735	0.00161014
Atp10a	-0.884192	-1.37242	0.000113784	0.00161014
Il17c	-0.481549	-4.33197	0.000115893	0.0016299
Epha4	0.140943	-1.45353	0.000116971	0.00163903
Afap1	0.615387	-1.41939	0.000117786	0.00164843
A430105I19Rik	0.0283084	-1.58977	0.000121298	0.00167737
Ralgps1	-0.643546	-1.71566	0.000121335	0.00167737
Rgs2	-0.569997	-2.39695	0.000121468	0.00167737
Itgav	0.262934	-1.98385	0.000121806	0.00167803
Zfp354b	0.198909	-1.94795	0.000126517	0.00172219
Slc29a3	-0.372073	-1.93376	0.000129706	0.00174281
Pnrc1	-0.509311	-1.90581	0.000136709	0.00180191
Sik1	-0.83892	-1.47035	0.000140526	0.00184277
Dnah7c	-0.388679	-1.59406	0.000141507	0.00184507
Adamts9	-0.419867	-3.30577	0.000142413	0.00184846
Zfp28	0.0715868	-1.81982	0.000143314	0.00185237
Sorbs2	0.101974	-1.32118	0.000143341	0.00185237
Igsf3	0.172593	-1.237	0.000143847	0.00185446
Ern1	-0.192065	-1.22084	0.000148649	0.00190163
Fzd3	-0.511196	-1.98672	0.000150777	0.00191363
Rad52	-0.539506	-1.67494	0.000152705	0.00192741
D16Ertd472e	-0.319143	-1.6015	0.000155406	0.00195171
Srgap1	-0.4909	-2.31833	0.000162051	0.00201413
Prrg4	0.146284	-1.57945	0.000162844	0.00201975
Itih5	0.59775	-2.44167	0.000163019	0.00201975
Ttc39b	-0.126395	-1.33496	0.000163586	0.00202239
Zfp551	0.0183074	-1.45021	0.000164184	0.00202759
Ankrd1	-0.781391	-3.34883	0.000166761	0.00203962
Adgrg6	-0.156135	-1.51482	0.000169472	0.00205957
Pou2f3	0.14996	-2.30361	0.000171389	0.00208066
Rasgef1a	0.0751316	-3.43334	0.000173503	0.00209606
Atp11a	-0.573329	-1.28295	0.000174497	0.00210193
Cyp2j5	0.0687532	-3.09244	0.000175373	0.00210889
Akap8l	-0.907324	-1.42245	0.000176381	0.00211331
Steap4	0.100078	-2.84224	0.000177259	0.00212043
Plekhh2	0.467106	-1.30942	0.000182761	0.00216364
Lrig2	-0.187848	-1.13278	0.000187861	0.00220126
Rbms3	0.236091	-1.34688	0.000191094	0.00223243
Vgll3	0.382955	-2.20444	0.000191301	0.00223243
Akap5	0.0769672	-1.241	0.000192763	0.0022472
Gpr155	-0.89129	-3.12617	0.00019801	0.00229101
Sema3e	-0.0218939	-1.14661	0.000202615	0.00232885
Ccnl1	-0.646801	-1.85271	0.000204861	0.00233929
Slc34a2	0.109363	-1.61543	0.000209176	0.00237329
Megf9	-0.246183	-1.23724	0.000209964	0.00237987
Lgr5	-0.475445	-2.79207	0.000216065	0.00242501
Sh3pxd2b	-0.971696	-1.64755	0.000216593	0.00242618
Sept3	-0.525727	-2.68026	0.000224771	0.00249601
Fzd4	-0.418218	-1.99462	0.000226609	0.00251029
Flnb	-0.774907	-1.77148	0.000231187	0.00253756
Zfp955b	0.011976	-1.17575	0.000231188	0.00253756
Uba7	-0.93339	-1.7882	0.000233774	0.00255123
Ptprb	-0.298013	-2.38835	0.000234537	0.00255712
Ylpm1	-0.676207	-1.31188	0.000240072	0.00260013
Hspa13	-0.313493	-1.12137	0.00024332	0.00262106
Adamts6	0.796448	-2.22038	0.000250054	0.00266787
Clcn5	0.149085	-1.12929	0.00025426	0.00269765
2610008E11Rik	-0.0598235	-1.79314	0.000254656	0.00269936
Ablim2	-0.100716	-1.95835	0.000255194	0.00270256
Klhl24	0.223348	-1.4602	0.000255806	0.00270404
Zbtb26	0.318761	-1.09338	0.000260468	0.00274112
Btbd8	0.49713	-1.25009	0.000260915	0.00274112
Zfp184	-0.122826	-1.43922	0.000261371	0.00274112
Cbll1	-0.420323	-1.55542	0.000263379	0.00275265
Rab30	-0.650642	-1.71469	0.000265692	0.00276011
Il17rd	-0.45084	-1.25981	0.000267341	0.00277472
Enc1	0.235009	-1.13628	0.000269268	0.0027802
Erap1	-0.388395	-1.16019	0.000270293	0.00278266
Cachd1	0.636468	-1.07055	0.000272025	0.00279045
Hs6st2	-0.427781	-3.15301	0.000276651	0.00282273
Itga1	0.0343788	-1.23549	0.000278153	0.00283259
Sall1	-0.826773	-1.18832	0.0002795	0.00283273
Dll1	-0.988972	-2.65455	0.000282133	0.00284069
Chrna2	-0.0653103	-1.31183	0.000283622	0.00284832
Ptprt	0.0550107	-4.44395	0.000286751	0.00286951
Il6st	0.190081	-1.52924	0.000292915	0.00292353
Nrip1	0.0837129	-2.07831	0.000298552	0.00296172
Slco1a5	0.316792	-1.7581	0.000300819	0.00297133
Insr	-0.0882131	-1.12313	0.000305873	0.00300312
Zfp839	-0.320601	-1.22735	0.000314714	0.0030535
Focad	1.60524	-1.29364	0.000316614	0.00306391
Prelp	-0.569323	-4.24157	0.000318439	0.00307896
Shisa7	-0.465889	-2.22872	0.000326988	0.0031254
Uchl1	-0.838506	-2.27149	0.000328328	0.00312964
Ly75	0.457345	-2.45787	0.000343753	0.0032333
Chrdl1	-0.118195	-2.64202	0.000347045	0.00324589
Setd1b	-0.904847	-1.03579	0.000351683	0.00327589
Agmo	-0.0701905	-1.65929	0.000354891	0.00329489
Ift88	-0.204396	-1.02819	0.000355065	0.00329489
Noct	-0.995936	-1.74852	0.000357131	0.00330463
Itga2	0.340155	-1.58173	0.000358533	0.0033074
Myo10	0.266257	-1.01224	0.000372921	0.00339589
Tfcp2l1	-0.343006	-2.65866	0.000376747	0.00341488
Plekhg1	0.401714	-1.51536	0.000385401	0.00346317
Zfp72	-0.203355	-1.48369	0.000389329	0.00349024
Zmiz1	0.243673	-1.24196	0.000394085	0.00351497
Igf2bp1	1.21095	-1.69609	0.000394997	0.00351627
Srgap3	0.119493	-2.27629	0.000397992	0.00352921
Cdk17	0.153344	-1.07623	0.000409124	0.00360106
Myh9	0.0853518	-1.39387	0.000409748	0.00360106
Cttnbp2	-0.0705463	-1.16422	0.000410205	0.00360106
Napb	0.160263	-1.59905	0.000410498	0.00360106
Creb5	0.121285	-2.91554	0.000415302	0.00363762
Serpinb8	-0.805917	-2.04721	0.000415634	0.00363775
Smarcad1	-0.316169	-1.12626	0.000416272	0.00364055
Sprr3	-0.558299	-3.22636	0.00041941	0.00365163
Hspa2	-0.99612	-2.28307	0.000420409	0.00365163
Lca5l	0.232735	-1.84293	0.000422182	0.00365567
Zfp518b	-0.479331	-1.34694	0.000422471	0.00365567
Ahr	0.170893	-1.86834	0.000424175	0.00366487
Snx30	-0.785086	-1.51491	0.000431373	0.00369915
Rimkla	0.281053	-1.43013	0.00043592	0.00372697
Uggt2	-0.278389	-1.33634	0.00043781	0.00373754
Ndst1	-0.541579	-1.34287	0.000449373	0.00378357
Rmdn2	0.267507	-1.16761	0.000450632	0.00378769
Hook3	-0.261001	-1.51576	0.00046133	0.00384935
Slc12a2	0.153459	-1.07122	0.000464687	0.00386609
Cblb	-0.116528	-1.49652	0.000470687	0.00389823
Scaper	-0.0820481	-1.37072	0.000477599	0.00393326
Fosb	-0.904144	-3.09218	0.000488594	0.00400102
Plod2	-0.456403	-1.46472	0.000492046	0.0040207
Gm14326	0.0311718	-1.13635	0.000492226	0.0040207
Abhd2	0.776553	-1.23536	0.000497301	0.00404915
Diaph2	-0.379002	-2.14887	0.000498402	0.0040541
Pbx1	0.437	-1.37927	0.000499326	0.0040541
Bcl6	-0.0904133	-1.52269	0.000501557	0.00406357
Tmem67	-0.155708	-1.26591	0.000507067	0.00408568
Zfp759	0.229784	-1.17547	0.000511243	0.00409976
Phldb2	0.262979	-1.40215	0.00051315	0.00410807
Zfp65	-0.0561047	-0.97693	0.000514284	0.00411032
Farp1	-0.121089	-1.12872	0.00051829	0.00412614
Fzd8	0.0291666	-1.81076	0.000522897	0.00415415
Kif13b	1.42891	-1.59492	0.000528189	0.00418168
Spag9	-0.0245701	-1.14949	0.000530844	0.00418886
Acvr1	-0.173827	-1.51698	0.000530925	0.00418886
Alkbh8	-0.495775	-1.61722	0.000556309	0.00434433
Dnah7b	0.245315	-1.45321	0.000559449	0.00435094
Gm960	-0.72174	-3.82676	0.000562661	0.00436812
Gas8	-0.363032	-1.09992	0.000563183	0.00436812
1700029J07Rik	-0.332705	-1.48796	0.000564636	0.00437641
Ptprj	-0.539561	-1.21621	0.000566512	0.00438662
Itih2	-0.177666	-2.18205	0.000569709	0.00439194
Zfp935	0.0159388	-1.14387	0.000577883	0.00443546
Adamts1	-0.171046	-3.04025	0.000578841	0.00443546
Parp4	-0.731182	-1.95675	0.000598839	0.00452509
Zfp9	0.159603	-1.42645	0.000605872	0.00456545
Aqp9	-0.455847	-2.11826	0.000606175	0.00456545
Cep126	0.303135	-1.04365	0.000612167	0.00458775
Slc22a21	-0.969754	-1.209	0.000612341	0.00458775
Enah	0.0809743	-0.950925	0.000614079	0.00459306
Myadm	-0.341063	-1.29143	0.000614739	0.00459306
Fam117b	-0.0237288	-1.02104	0.000615859	0.00459306
Zc3hav1l	0.261332	-1.07652	0.000620565	0.00460868
Muc13	1.19065	-2.2774	0.000632517	0.00466563
C1s2	-0.879574	-6.1848	0.000633175	0.00466673
Filip1l	-0.204438	-2.38589	0.0006421	0.00470349
Sestd1	0.0696907	-0.957541	0.000651432	0.00475006
Gm13212	0.362221	-1.04315	0.000654396	0.00476257
Trit1	-0.37969	-1.00632	0.000661658	0.0048025
Pls3	-0.215466	-2.96389	0.000666213	0.00483015
Kidins220	-0.0520603	-1.08658	0.000667124	0.00483252
Rhbg	-0.892769	-2.8795	0.000680334	0.00488672
Auts2	-0.00710425	-1.11433	0.000680846	0.00488672
Eif2ak3	-0.398753	-0.928251	0.000690234	0.00493121
Stk38l	0.112904	-1.05963	0.000690911	0.00493121
Hivep1	-0.799725	-1.52751	0.000699081	0.00496777
Cc2d2a	-0.239701	-1.1434	0.000704387	0.00498074
Xpnpep3	-0.528086	-1.11969	0.000720047	0.0050519
Atp7a	-0.101916	-1.09454	0.000720443	0.0050519
Dnajc18	-0.364618	-1.05858	0.000720628	0.0050519
Tmprss13	0.355622	-1.87035	0.000722068	0.00505889
Usp53	0.122317	-0.949972	0.000724295	0.00506516
Bach2	-0.608817	-1.94719	0.000725042	0.00506516
Prkaa2	0.105734	-1.0454	0.000725713	0.00506579
Ptpre	-0.302123	-0.991672	0.000733772	0.00510669
Zfp60	0.235543	-0.948863	0.000738068	0.00513018
Parp14	-0.0373216	-2.50858	0.000743051	0.00515025
Zkscan8	0.149631	-0.992189	0.000743205	0.00515025
Zfp974	0.14339	-1.23119	0.000748254	0.00516749
Arfgef3	-0.470093	-1.20757	0.0007607	0.00523032
Btrc	-0.978833	-1.24633	0.000765444	0.00524225
Ero1lb	-0.112498	-1.13593	0.000767904	0.005243
Slc38a1	-0.61367	-0.98861	0.000769775	0.00524546
Zswim6	0.0310574	-0.874319	0.000780677	0.00527498
Kat6b	0.131639	-1.08158	0.000780935	0.00527498
D3Ertd254e	-0.0476094	-1.09195	0.000795322	0.00532136
Map4k4	-0.323513	-1.43219	0.000797108	0.0053302
Timp3	-0.869184	-1.00225	0.000798597	0.00533081
Phf11d	-0.0662781	-2.1333	0.000803182	0.00534894
Slit2	0.692701	-1.11778	0.000811179	0.00538029
Creb3l2	0.98191	-0.970597	0.000823345	0.00542328
Rorb	0.0155868	-2.63064	0.00084023	0.00550277
Trim56	-0.340293	-1.85944	0.000840701	0.00550277
Pik3c2a	0.0839149	-1.26313	0.000841832	0.00550703
Cyp2d22	-0.475003	-1.69531	0.000843898	0.00551738
A430033K04Rik	-0.0388662	-1.09584	0.000849423	0.0055377
Cep170	0.0804413	-1.16112	0.000851062	0.00554522
Etl4	0.345544	-1.3033	0.000856542	0.00556825
Chd2	0.117779	-0.931262	0.00086085	0.00558674
Gab2	-0.396563	-1.48964	0.000861422	0.00558728
Ifih1	-0.62428	-1.69698	0.000871457	0.00560789
Lrrc8b	-0.663945	-1.74461	0.000873316	0.0056167
Ankrd44	-0.427293	-0.965109	0.000889015	0.00569207
Zfp953	0.0672161	-0.891552	0.000892002	0.00569864
Fndc3b	0.105032	-1.13925	0.000896663	0.0057174
Cep162	-0.0441873	-1.2209	0.000905614	0.00575331
Myo1b	-0.359553	-2.73991	0.000918135	0.00582136
Sptan1	0.506912	-0.991252	0.000918629	0.00582136
Mdm4	0.0600709	-0.950511	0.000929269	0.00587416
Erc1	0.625248	-1.07349	0.000929767	0.00587416
Vdr	0.572796	-1.17809	0.000955122	0.00596756
Nuak2	-0.462338	-1.56366	0.000982507	0.00608655
Zfp11	0.0739077	-1.27773	0.000982787	0.00608655
Nedd9	0.0672092	-1.62425	0.000986472	0.00609687
Zfp791	0.0585595	-1.30873	0.00100013	0.00615564
Zfp939	0.22034	-1.10569	0.00101135	0.00619202
Acot6	-0.0241449	-1.38952	0.00101145	0.00619202
Gm7694	-0.311709	-1.31515	0.00101735	0.00622149
Zcchc7	-0.247922	-1.10881	0.00103331	0.00629217
Specc1	-0.492958	-1.04886	0.00103891	0.00631195
Setd2	0.0596578	-0.980477	0.00104042	0.00631195
Zbtb43	0.101467	-0.920603	0.00104466	0.0063204
Fgd6	0.301661	-1.03964	0.00104816	0.00633211
P4ha1	-0.939351	-1.27196	0.00105202	0.00634871
Pde2a	0.400029	-1.20823	0.00105637	0.00636156
Dpy19l4	0.086171	-1.33336	0.00106568	0.00639378
Alpk1	0.265548	-1.31392	0.00106649	0.00639378
Diras2	-0.0955496	-1.94405	0.00106919	0.00640509
Mdc1	1.32664	-1.44736	0.00107119	0.00641032
Adam12	-0.37037	-2.95521	0.00108676	0.00646636
Ktn1	-0.571611	-2.21047	0.00110339	0.00653145
Zfp113	0.175527	-0.937114	0.00110602	0.0065401
Fam193a	0.263744	-0.903205	0.00110838	0.00654504
Pbxip1	-0.0471091	-1.08342	0.0011114	0.00655501
Siae	-0.358766	-1.47685	0.00112741	0.00662556
Armc3	-0.2305	-1.71775	0.00114123	0.00668408
Armcx3	0.151382	-2.02273	0.00114799	0.00670517
Ccdc186	0.236223	-1.06179	0.00114857	0.00670517
Lcor	0.0027564	-1.22221	0.001151	0.00671391
Cfhr2	0.189746	-2.3354	0.00115537	0.0067277
Wdr72	-0.446035	-3.49501	0.00115689	0.00672969
Fam161b	-0.492601	-0.936842	0.00117536	0.00680947
Dnm1	-0.489251	-1.53599	0.00119966	0.00691179
Dnaic2	-0.95002	-2.52119	0.0012135	0.0069561
Camk1d	-0.00550138	-1.00494	0.00122026	0.00697431
Trip4	-0.0353447	-0.820906	0.00123088	0.00700702
Cry2	0.140753	-0.896684	0.0012346	0.00702091
Ets1	0.551247	-2.26475	0.00123858	0.00703683
Ldlrad4	0.607055	-2.26595	0.00126505	0.0071306
Tfrc	-0.0538291	-0.966347	0.00128671	0.00722544
Trim25	-0.32503	-0.917719	0.00128766	0.00722544
Rpl7	-0.697521	-1.25587	0.00128818	0.00722544
Lgals8	-0.0579999	-1.10476	0.00129091	0.00723148
Cep97	0.0922175	-1.05256	0.00129299	0.00723469
Ubap2l	-0.643528	-0.917212	0.00129787	0.00725132
Zfp62	0.240866	-0.824458	0.00129888	0.00725346
Sytl4	-0.734447	-2.0615	0.00130213	0.00726095
Pinx1	-0.511042	-1.24518	0.00130691	0.00728054
Rbm41	-0.0139909	-0.82287	0.00130788	0.00728238
Oas2	0.616527	-2.02939	0.00131063	0.00729064
Ccdc151	-0.679178	-1.62469	0.00131196	0.00729336
Armc2	-0.0375835	-1.01575	0.00131644	0.00730522
Golim4	-0.0644928	-0.929433	0.00132519	0.00732812
Cpd	-0.266262	-0.933486	0.00132693	0.00732812
Pggt1b	0.157059	-0.861673	0.00133692	0.00735818
Cxadr	-0.277029	-0.835696	0.00134287	0.0073874
Cul9	-0.14182	-1.03874	0.00134471	0.00739101
Apol9a	0.0437709	-2.78987	0.00135563	0.00743969
Tead1	-0.322018	-1.14543	0.00136105	0.00745876
Prdm15	0.231776	-1.00632	0.00136942	0.00749336
Irak3	-0.318475	-1.92572	0.00137925	0.00752605
Arel1	-0.568979	-0.967182	0.00138415	0.00754198
Dmbt1	-0.639806	-0.933664	0.00138962	0.00756821
Cramp1l	0.493884	-0.848354	0.00139958	0.00760799
Zfp287	-0.0176154	-1.02496	0.00141209	0.00764693
S100pbp	0.259487	-0.894065	0.00141557	0.00765851
Stambp	-0.921922	-0.831374	0.00141997	0.00766666
Rapgef5	0.263385	-0.89621	0.00142466	0.00768231
Kcnu1	0.0200806	-1.54071	0.00142676	0.00768274
Scai	0.238715	-1.10414	0.00142743	0.00768274
Zfp7	-0.311087	-0.852528	0.00146298	0.00780766
Ikzf2	0.432446	-1.5107	0.00146378	0.00780766
Zfp933	0.191298	-0.917643	0.00148794	0.00791173
Mga	0.163283	-0.814365	0.0014957	0.00793455
Ifrd1	-0.404089	-1.10471	0.00150299	0.00795847
Pcca	-0.623481	-0.815175	0.0015141	0.00798774
Kdm3b	1.19678	-0.96586	0.00152432	0.0080111
Asxl2	0.110091	-0.768776	0.00152938	0.00802029
Notch2	-0.375107	-0.975097	0.00154147	0.00804489
Snx29	-0.00958079	-1.14625	0.00154431	0.008053
Lrrc49	0.026128	-0.774589	0.00155066	0.00806541
Nfat5	0.21621	-0.970305	0.00156806	0.00812695
Fermt2	-0.0486176	-1.4624	0.00156864	0.00812695
Zfp217	-0.121303	-0.929399	0.00156975	0.00812695
Slc38a2	0.238665	-0.991222	0.00157101	0.00812695
Atf7	0.336407	-0.950633	0.00158369	0.00817407
Etfdh	-0.868704	-1.05322	0.00158585	0.00817417
Mrgprb3	0.162243	-1.52838	0.00159134	0.00818618
Cgnl1	0.373735	-0.86493	0.00159606	0.00819596
Gabbr1	-0.72636	-1.02192	0.00162053	0.00827837
Zfp455	0.0576121	-1.45643	0.00162432	0.00828663
Inha	0.123003	-1.96448	0.00162682	0.00828707
Zfp462	0.594142	-0.902449	0.00164039	0.00833517
Kirrel	0.0376995	-0.896473	0.00167604	0.00843399
Flrt3	-0.234537	-1.1285	0.00167808	0.00844054
Nin	-0.658213	-2.36455	0.00168564	0.00846739
A830010M20Rik	0.359013	-1.585	0.00169254	0.00847971
Nbeal1	0.285321	-0.968254	0.00170025	0.00850431
Nktr	-0.053473	-0.815579	0.00170042	0.00850431
Cdk12	0.343954	-0.851733	0.00172944	0.00859687
Klhl7	-0.547999	-1.27899	0.00173416	0.00861373
Zfp458	-0.433341	-0.906737	0.00175146	0.00865746
Zfp37	-0.0600614	-0.963593	0.00177809	0.0087605
Gm17296	0.872684	-0.946856	0.00177883	0.0087605
Dctn4	-0.645985	-1.24545	0.00177961	0.0087605
Epm2aip1	-0.197791	-0.804997	0.00177995	0.0087605
Elf4	1.51482	-0.777011	0.00178629	0.0087671
Ankhd1	0.316472	-0.858453	0.0017872	0.0087671
Grb10	-0.0132793	-0.801031	0.00179177	0.00877927
Pdlim5	-0.170878	-1.50836	0.00180945	0.00882575
Rpgrip1l	-0.0227563	-1.08687	0.0018114	0.00882588
Ercc6	0.166824	-0.859616	0.00181358	0.00883019
Srrm1	-0.0938555	-1.01112	0.00182182	0.00885612
Arl5b	0.131563	-0.933503	0.00183173	0.00888168
Uvssa	0.0779809	-1.20605	0.00183361	0.00888703
Rsf1	0.218433	-0.874467	0.00184161	0.00891448
Zfp873	-0.460481	-1.58813	0.00185241	0.00895538
Thbs1	0.458721	-2.03752	0.00185622	0.00896641
Zfp397	-0.0159769	-0.890226	0.00185778	0.00897
Zfp658	-0.695045	-1.86931	0.0018676	0.00900601
Uprt	0.607643	-1.38926	0.00190066	0.00911695
Fcho2	-0.451999	-1.24622	0.00190494	0.00911695
Zfp955a	0.133816	-0.851929	0.00192425	0.00917102
Kif3a	-0.279224	-1.13691	0.00193365	0.00920815
Myo1d	1.73529	-1.32861	0.00193514	0.00921144
Slc38a9	-0.428965	-0.747708	0.00193699	0.0092164
Lztfl1	0.136508	-0.809102	0.00195439	0.00925306
Lmln	-0.173699	-0.773275	0.00196747	0.00929177
Tmx4	-0.00421856	-0.946211	0.00199348	0.009373
Ap3b1	-0.687773	-0.96909	0.00200788	0.00942443
Zfp59	0.336438	-0.839524	0.00200933	0.00942738
Garem	-0.663078	-0.98506	0.00201467	0.00943311
Clasp1	0.266897	-0.959561	0.00202272	0.00945918
Arhgap26	-0.213836	-1.51208	0.00202718	0.00946842
Myo15	0.345605	-2.4005	0.00203025	0.0094789
Clip1	0.121704	-1.21573	0.00204682	0.00954072
Slc25a30	-0.00782009	-0.717794	0.00204931	0.00954844
Onecut1	0.266456	-0.791911	0.00207201	0.00961508
Cers6	0.270929	-1.37422	0.00208313	0.0096354
Ccdc93	0.0644745	-0.777306	0.00210478	0.00971202
Zfp626	0.199116	-0.777568	0.00211437	0.00974059
Col4a3bp	-0.0442294	-0.854758	0.00212202	0.00974451
Mysm1	-0.00330835	-0.850526	0.00213397	0.00978363
Glis3	-0.751537	-1.42084	0.00214005	0.00979862
Pias1	-0.491874	-0.904174	0.00214026	0.00979862
Luc7l	-0.36204	-0.754182	0.00215331	0.00983684
Myof	0.134243	-0.849868	0.0021696	0.00988223
Trio	-0.0141086	-0.975719	0.00217025	0.00988223
Zfp952	0.350099	-0.783357	0.00217102	0.00988223
Noc3l	-0.622363	-1.20306	0.00217949	0.00990504
Tcaf2	-0.250208	-3.10127	0.00218274	0.00991196
Atl3	-0.117889	-0.960918	0.00219374	0.00994649
Aoc1	-0.541294	-2.93202	0.00221281	0.00999442
Tshz2	-0.594667	-1.09343	0.00221312	0.00999442
Cd46	0.268541	-1.6485	0.00221638	0.0100012
Rsl1	-0.207462	-1.62844	0.00224336	0.0100793
Slc16a5	-0.132592	-1.45246	0.00227691	0.0101919
Cdkal1	-0.29933	-0.884729	0.00229249	0.0102477
Trim12c	0.243883	-1.68658	0.00229653	0.0102618
Iqgap1	0.696001	-0.951182	0.00230357	0.0102892
Ttf1	-0.0372335	-0.76817	0.00231556	0.0103307
Ss18l1	0.00322789	-0.755847	0.0023189	0.0103387
Zfp81	0.206919	-0.845043	0.00232097	0.0103387
Zbtb1	0.150014	-0.91699	0.00233256	0.0103661
Daam1	-0.050391	-1.35852	0.00233877	0.0103857
Gpcpd1	-0.0890318	-1.21037	0.00235342	0.0104305
Zpbp	-0.29007	-2.26824	0.00236575	0.0104608
Fem1c	0.0365045	-1.26838	0.00241102	0.0105971
Tgif1	-0.573046	-2.51716	0.00241229	0.0105971
Zkscan7	0.1334	-0.78059	0.00241517	0.0105975
Smad3	-0.218778	-0.705479	0.00243276	0.0106583
Cpeb3	-0.261578	-1.2582	0.00244665	0.0107028
Svil	0.877555	-0.957366	0.00245038	0.0107068
Stk3	-0.231663	-1.08869	0.00246581	0.0107578
Tmod2	0.208208	-1.23279	0.00248051	0.0107983
Zak	0.246615	-0.72386	0.00248896	0.010826
Nrp2	-0.156065	-1.55545	0.00250615	0.0108758
C1galt1	-0.103177	-0.818231	0.00251393	0.010882
Aff1	-0.418058	-0.842813	0.00253193	0.0109228
Pdgfd	-0.362734	-2.14035	0.00253223	0.0109228
Utp20	0.754235	-0.911408	0.00253437	0.0109278
Tmem245	0.420985	-0.890693	0.00253756	0.0109375
Zfp595	-0.0581803	-0.953263	0.00255191	0.0109828
Rdh9	0.33821	-1.34005	0.00255408	0.010988
Mcf2l	-0.440321	-0.826928	0.00258623	0.0110785
Suco	-0.14634	-0.874067	0.00258672	0.0110785
Pzp	-0.439483	-2.09304	0.00258926	0.0110852
Clk4	-0.324282	-1.2391	0.00259485	0.0111019
Lclat1	-0.0991254	-0.857894	0.00259778	0.0111078
Fry	0.0750879	-0.9423	0.00259841	0.0111078
Zfp719	-0.14884	-0.901151	0.00261385	0.0111301
Slc23a1	-0.0557897	-1.31738	0.0026185	0.0111354
Dhx9	-0.471328	-1.20001	0.0026228	0.0111485
Ccnt1	0.154747	-1.14574	0.00262819	0.0111485
Setd7	-0.36253	-1.48467	0.00262838	0.0111485
Uhmk1	-0.238106	-1.12367	0.00262962	0.0111496
Fam83b	-0.359243	-1.44511	0.00263493	0.0111638
Wdr19	-0.0142863	-0.981181	0.00265954	0.0112018
Clk1	-0.464764	-2.02177	0.00266422	0.0112091
Ikzf4	-0.183782	-2.04404	0.00267704	0.0112337
Zfp202	0.437683	-0.708873	0.00269052	0.0112783
Kank1	1.16711	-0.912565	0.00269699	0.0112912
Bdp1	0.166633	-0.691006	0.00269755	0.0112912
Lpp	0.0117359	-1.14649	0.00270949	0.011333
Taf1b	-0.345152	-0.995894	0.00272141	0.0113703
Tcp11	-0.558509	-1.50225	0.00273602	0.0114106
Trim33	0.116731	-0.943853	0.00275479	0.0114596
Gatad2b	0.387883	-1.29063	0.00277259	0.0115169
Cnot4	-0.670331	-1.92214	0.00286026	0.0117955
P3h2	-0.28429	-1.57351	0.00290979	0.0119567
Slc12a7	0.116959	-1.08608	0.00291596	0.0119691
Taok2	1.85506	-0.688455	0.00292201	0.0119768
Raph1	0.134575	-0.87869	0.00292366	0.0119792
Ank3	0.373939	-0.702417	0.00292908	0.0119929
Ranbp6	-0.0227862	-0.708089	0.00296678	0.0121169
Zmynd8	1.0367	-0.754604	0.00296837	0.0121178
March6	-0.0757277	-0.854179	0.00302222	0.0122951
Ankrd50	-0.551381	-0.829286	0.00304182	0.0123485
Inpp4b	0.311171	-1.65601	0.00305635	0.0123987
Atad2b	0.296623	-0.864819	0.00306671	0.0124283
Zfp318	0.138813	-0.932791	0.00309974	0.0125215
Usp27x	0.00149112	-1.23098	0.00316009	0.0126758
Pik3r1	0.292117	-0.889011	0.00316547	0.0126929
Sox9	-0.656046	-2.3445	0.00318587	0.0127346
Sprtn	1.26319	-0.84513	0.00320021	0.0127607
Irf2	-0.352919	-0.744808	0.00320162	0.0127619
Dsp	0.307604	-0.87795	0.00321764	0.0128123
Nedd4	0.0826523	-0.734735	0.00322227	0.0128219
Zfp182	0.245402	-0.888846	0.00323807	0.0128713
Nr2c1	-0.664635	-0.776498	0.00325151	0.0128969
Zfp119b	-0.281617	-1.721	0.00326027	0.0129192
Atxn7	-0.0114865	-0.73029	0.00327119	0.012949
Lmbrd2	0.218268	-0.875964	0.00330953	0.0130602
Ash1l	0.135687	-0.833409	0.00332663	0.0131107
Bcas3	-0.708904	-1.4514	0.00334542	0.0131384
Rsbn1	0.344745	-0.871862	0.00336673	0.0131892
Zfp280d	-0.107685	-1.09689	0.00337853	0.0132276
Rims2	0.585418	-1.04033	0.0034031	0.0132979
Fndc3a	-0.0031654	-0.71728	0.00340346	0.0132979
4933427G17Rik	0.46066	-1.21623	0.00344291	0.0134154
Mier3	-0.177941	-0.766371	0.00345516	0.0134494
Klf6	-0.427598	-1.35757	0.00347708	0.0135038
Zfp97	0.330623	-0.644429	0.00347739	0.0135038
Sos1	0.11394	-0.689733	0.00349358	0.0135621
Radil	0.297813	-1.85029	0.0035039	0.0135883
Gigyf2	-0.318294	-1.07069	0.00351094	0.0136018
Dennd2c	0.364821	-0.795883	0.00354492	0.0136922
Foxo1	-0.230216	-0.78418	0.00354659	0.0136922
Txndc16	-0.191037	-1.40941	0.0035637	0.0137411
Rassf1	-0.706561	-1.51627	0.00358074	0.0137733
Podxl	0.0181795	-0.736385	0.00358113	0.0137733
Adcy8	0.705722	-2.29579	0.00358409	0.0137733
Sned1	-0.891745	-1.3658	0.00358861	0.0137814
Ufl1	-0.441454	-1.32627	0.00359316	0.0137943
Samhd1	-0.697159	-0.785077	0.00360475	0.0138284
Cwf19l2	-0.181061	-0.77922	0.00360568	0.0138284
Col4a3	0.672959	-0.733073	0.00362683	0.0139002
Tmlhe	-0.406313	-1.21421	0.00364925	0.0139488
Ptk2b	-0.441976	-1.01938	0.00365962	0.013966
Klf11	0.299569	-0.790069	0.00372764	0.0141539
Bcor	0.491911	-0.861173	0.00373065	0.014156
Ltbp1	0.702385	-1.73374	0.00373747	0.0141771
Trip11	0.115818	-0.863579	0.00375509	0.0142345
Eif4g1	1.2858	-0.782401	0.00375833	0.0142421
Atp11c	-0.136932	-0.703294	0.00375985	0.0142432
Slc39a6	-0.107413	-1.03416	0.00381741	0.0143614
Pdpk1	0.13	-0.696263	0.00382582	0.0143836
Zfp273	-0.137972	-0.80249	0.00385982	0.0144764
Atf7ip	0.553186	-0.867248	0.00386635	0.0144884
Zfp960	0.363891	-0.637436	0.00389587	0.0145608
Wdr5b	0.0705307	-0.796489	0.00390113	0.0145758
Sec63	-0.501473	-1.15015	0.00391024	0.014605
BC005561	0.202406	-0.796712	0.00391521	0.0146139
Dusp8	-0.84802	-1.00146	0.00392743	0.0146358
Sp1	0.0852181	-0.72256	0.00395286	0.0146991
Kpna3	-0.0686253	-1.10847	0.00396232	0.0147207
Myom1	0.556167	-1.65084	0.00396328	0.0147207
AW554918	-0.175804	-0.742157	0.00397855	0.0147375
Tmc3	0.182902	-1.39041	0.00399918	0.0147781
Sdha	-0.936414	-0.631831	0.0040256	0.0148389
Ddx43	0.322115	-1.54685	0.00404612	0.0148907
Zfp398	0.11902	-1.18684	0.00404773	0.0148907
Golgb1	0.312482	-0.667239	0.0040523	0.0148942
Elovl7	-0.433289	-0.703498	0.00408768	0.0149673
Pitpnc1	0.347275	-0.910703	0.00410301	0.0149972
Guf1	-0.337307	-0.782726	0.00410657	0.0150006
Fastkd2	-0.982505	-0.95148	0.0041448	0.0151008
Map7	-0.670743	-0.794559	0.00416456	0.0151488
Tsga10	0.361432	-1.02225	0.00417771	0.0151878
Epb41l2	-0.184315	-1.11455	0.00427369	0.0154533
Zufsp	-0.248118	-1.21748	0.00427557	0.0154552
Dync2h1	0.454635	-0.713989	0.00429961	0.0155198
Rnf169	0.161276	-0.672244	0.00433582	0.0156029
Xaf1	0.524949	-1.41512	0.00434229	0.0156113
Lrriq1	-0.235679	-1.59948	0.00434496	0.0156113
Kdm5b	0.14645	-1.08877	0.00434739	0.0156113
Chd7	0.0701843	-1.00209	0.00436118	0.0156476
Tbl1x	0.079725	-0.673419	0.00437365	0.0156634
Ctse	0.429016	-3.00232	0.00437852	0.015669
Zfp866	0.042041	-0.780027	0.00439317	0.0157008
Jmjd1c	0.374537	-1.31185	0.00444249	0.0158386
L3mbtl3	0.362807	-0.800519	0.00447144	0.0158923
Alcam	-0.484991	-1.78489	0.00450103	0.0159511
Klhl11	-0.0585596	-0.851615	0.00450611	0.015961
Fer1l4	0.179441	-2.3003	0.00451823	0.015994
Colec11	-0.180309	-4.06891	0.0045275	0.0160219
Adam10	-0.108615	-0.922987	0.0045585	0.0160968
Ankrd29	0.00863813	-2.0534	0.0045659	0.0161088
Tln1	1.70761	-0.753134	0.0046004	0.0162086
Hyal1	0.764165	-1.10609	0.00461892	0.016257
Fbxl20	-0.66043	-0.759755	0.00464344	0.0163262
Pitpnm3	-0.123097	-0.74946	0.00466406	0.0163786
Mob1b	0.139439	-0.651975	0.00469051	0.016432
Exoc2	-0.198897	-0.827388	0.00472341	0.0165144
Zfp930	0.0292632	-0.700069	0.00472432	0.0165144
Tdrd3	0.143566	-0.676957	0.00473255	0.0165329
Slc25a36	0.167819	-0.659026	0.00474614	0.0165585
Gramd1b	-0.0657933	-0.719079	0.0047874	0.0166533
Etv3	0.430032	-0.896863	0.0047908	0.0166551
Xkr4	-0.195157	-1.92991	0.00479248	0.0166558
Prdm11	-0.112028	-2.12234	0.00479608	0.0166633
Syt14	-0.124626	-0.802039	0.00485368	0.0168328
Chd4	1.10231	-1.02531	0.00487204	0.0168709
Gm5141	-0.481428	-1.03993	0.00490296	0.0169626
Ptpn4	0.126203	-0.850726	0.00491533	0.0169951
AW146154	-0.185013	-0.948386	0.00492992	0.0170403
Thoc2	-0.15272	-0.956391	0.00493139	0.0170403
Klf3	-0.699535	-0.963806	0.00493684	0.017054
Arhgef3	0.577534	-0.796316	0.0049554	0.0171026
Gspt2	0.476043	-0.619495	0.00496293	0.0171235
Naaladl2	0.21013	-0.736182	0.00501828	0.0172728
Srfbp1	-0.527477	-0.748589	0.00502941	0.0173059
Riok2	-0.417677	-0.90281	0.00504034	0.0173279
Zan	1.21974	-2.15162	0.00505629	0.0173671
Shprh	0.314595	-0.657255	0.00506982	0.0173979
Zkscan1	0.0843687	-0.677323	0.00508404	0.017431
Asah2	0.102636	-1.08293	0.00511051	0.017506
Arid1b	-0.561183	-0.772182	0.00513991	0.0175699
Gda	0.0928024	-0.694847	0.00515182	0.0176054
Zfp119a	0.196696	-1.13095	0.00516293	0.0176328
Lpin1	0.762567	-0.697636	0.00516876	0.0176369
Qk	0.0125606	-0.689457	0.00517891	0.0176663
Zfp369	0.589913	-1.1546	0.00521508	0.0177736
Kif21a	0.0423223	-0.745237	0.00523853	0.0178276
Amer1	0.504493	-0.66144	0.00525884	0.0178804
Itch	-0.186169	-0.859707	0.00528637	0.0179367
Atrx	-0.0364545	-1.37525	0.00532192	0.0180306
Lrrcc1	-0.151515	-0.890059	0.00532562	0.0180378
Nos1ap	0.890308	-1.5997	0.00532979	0.0180466
Zfr	-0.315421	-1.13141	0.00535442	0.0181015
Xrn1	0.0025599	-0.841004	0.00535761	0.0181015
Bicc1	-0.569364	-1.02085	0.00536992	0.0181342
Zfp128	0.255973	-1.77427	0.00537423	0.018138
Tgs1	-0.0568925	-0.81127	0.00540478	0.0182116
Gja1	-0.0733623	-1.08533	0.00540562	0.0182116
Cast	-0.310243	-1.21605	0.0054108	0.0182116
Zfp748	0.169464	-0.707567	0.00544091	0.0182876
Trpm6	0.756469	-0.69239	0.00544463	0.0182947
Qser1	0.0719451	-0.711373	0.00545394	0.0183045
Spty2d1	0.0647108	-1.05336	0.00546598	0.0183288
Ranbp2	0.241432	-0.792222	0.00548209	0.0183744
Cpeb4	0.164434	-0.831755	0.00548279	0.0183744
Xkrx	0.656291	-0.782426	0.00550308	0.0184262
Kansl1	-0.186846	-0.828409	0.00553793	0.0185012
Vcpip1	0.294337	-0.845351	0.00555533	0.0185469
Mkln1	-0.390624	-0.638688	0.00556428	0.0185711
Pklr	-0.961607	-0.762234	0.00562857	0.0186988
Prkd3	-0.0154832	-0.623375	0.00563628	0.0187081
Sgtb	-0.0721518	-0.847712	0.00564491	0.0187229
Dag1	1.11514	-0.639984	0.00564671	0.0187229
Zfp786	0.0410371	-1.35405	0.00564922	0.0187239
Lyst	0.456527	-1.19743	0.00565202	0.0187277
Fchsd2	0.0979242	-0.955654	0.00565546	0.0187337
Atp8b1	0.109347	-0.787848	0.00565888	0.0187366
Dock1	-0.159763	-0.843481	0.0056801	0.0187936
Zdhhc23	-0.758712	-0.756971	0.00568524	0.0187997
Tspyl2	-0.702945	-1.00363	0.00569143	0.0188037
Sptbn1	0.385664	-0.901505	0.00570369	0.0188281
Bcl6b	0.628962	-0.746559	0.00571047	0.018845
Nemf	-0.407125	-0.750128	0.00571327	0.0188488
Map9	0.328673	-1.07617	0.0057291	0.0188956
Ankrd12	0.343327	-0.597491	0.00574249	0.0189333
Tpp1	0.148977	-0.901625	0.00575265	0.0189481
Plekhm3	0.111277	-1.50117	0.00576505	0.0189769
Tdrd5	0.457617	-0.891336	0.00576666	0.0189769
N4bp2l2	-0.30154	-0.706626	0.00576701	0.0189769
2010315B03Rik	0.0977906	-0.592334	0.0057714	0.0189859
Hsdl2	-0.00723802	-0.653262	0.0057976	0.019035
Zfp110	-0.0222814	-0.862892	0.00580275	0.0190383
Rapgef6	0.0535409	-0.688889	0.00581989	0.0190742
Adam28	-0.23896	-2.62424	0.00583075	0.0190988
Jag1	0.537319	-0.779	0.00583816	0.0191176
Zfp605	0.140717	-1.01055	0.00584879	0.0191415
Phc3	0.173423	-0.865617	0.0059256	0.0193494
Eif3a	-0.159504	-0.880278	0.00592582	0.0193494
Rai14	0.170149	-0.894156	0.00593616	0.0193665
Zfp959	-0.166295	-0.998395	0.00598714	0.0194663
Egr2	-0.477059	-4.23545	0.00600864	0.019514
Top3a	1.34992	-0.651923	0.00603743	0.0195964
Cyp1b1	0.644822	-1.70083	0.00604577	0.0196172
Zfp607b	0.459348	-0.812275	0.00606221	0.0196379
Nufip2	-0.0224797	-0.757247	0.00621541	0.0200162
Shroom2	0.0214055	-0.710951	0.0062198	0.0200237
Tram2	-0.939952	-2.36539	0.0062227	0.0200274
Zfp870	0.0909679	-0.908544	0.00626298	0.0201231
Wac	0.000810015	-0.6164	0.00630039	0.0202196
Zc3h13	0.132529	-0.915192	0.00630361	0.0202196
Ptgs2	-0.64147	-1.48353	0.00630656	0.0202234
Zc3h11a	0.0385182	-0.677449	0.00631596	0.0202344
Kdm2a	0.58378	-0.722211	0.00632413	0.0202401
Camsap2	0.139891	-0.789016	0.00633558	0.0202622
Bmpr2	-0.0747946	-1.04893	0.00641153	0.0204569
Baz2b	0.317558	-0.971	0.00644382	0.0205095
Tpp2	-0.281962	-0.669076	0.00644594	0.0205095
Ophn1	-0.351382	-1.13384	0.00646589	0.0205242
Star	-0.300853	-0.581653	0.0064667	0.0205242
Rel	0.402991	-1.58335	0.00650705	0.0206099
Sh3d19	0.181977	-0.615642	0.00659338	0.020812
Rabgap1l	0.0793965	-0.749475	0.00659555	0.020812
Itpr1	0.0168114	-0.951259	0.00659579	0.020812
Mphosph8	-0.563522	-0.689359	0.00661326	0.0208391
Arhgef18	0.363552	-0.623545	0.00667338	0.0209939
Lamb1	1.05227	-0.65537	0.00669439	0.0210311
Syn3	0.218277	-0.649969	0.00671572	0.0210866
Zscan20	0.342186	-0.69385	0.00675324	0.0211869
Lrguk	-0.708245	-1.22862	0.00676556	0.0212082
Efhc1	-0.633368	-1.00285	0.0067705	0.0212178
Ttll13	-0.120587	-1.76362	0.00687479	0.0214638
Jade3	0.223736	-1.0738	0.00688121	0.0214766
Iqcb1	-0.131735	-1.05941	0.0069456	0.0216135
Greb1l	0.277919	-0.886163	0.00695169	0.0216258
Gcc1	0.23375	-0.579798	0.007077	0.0219085
Myo5b	0.531139	-0.592733	0.00718015	0.0221678
Gpatch8	0.280245	-0.825603	0.00718239	0.0221688
Polr3c	1.24218	-0.574587	0.00723083	0.0222763
R3hcc1l	-0.213149	-0.886661	0.0072456	0.0222918
Rest	0.0780561	-0.794765	0.00725397	0.0222995
Mfap1b	-0.414487	-1.00779	0.00725948	0.0223105
Med15	-0.541248	-0.769917	0.00726917	0.0223149
Sorl1	1.13716	-1.56561	0.00729283	0.0223649
Mia3	-0.282966	-0.567951	0.00731072	0.0224078
Pdcd11	0.526283	-1.03164	0.00733346	0.0224535
Otud7b	0.140509	-0.755858	0.00737865	0.0225677
Mtpap	-0.0134327	-0.619551	0.00749215	0.0228094
Mical3	-0.547039	-0.818763	0.00751848	0.0228488
Lemd3	0.0499422	-0.660468	0.00758283	0.0230014
Map3k13	-0.147355	-1.4928	0.00762982	0.0231074
Mctp2	0.102496	-0.653079	0.00765802	0.0231745
Lima1	0.200602	-1.15239	0.00773412	0.0233715
Supt6	0.558133	-0.660516	0.00775582	0.0234024
Yeats2	0.734105	-0.607398	0.0077641	0.0234149
Glcci1	0.21212	-0.607399	0.00777378	0.0234257
Prrc2c	-0.24853	-1.10398	0.00779092	0.0234588
Mical1	0.504025	-1.68378	0.00779921	0.0234653
Kdm5a	0.197977	-1.01034	0.00780752	0.0234841
Zfyve16	0.232879	-0.964368	0.00783929	0.0235611
Nfib	0.435363	-0.626617	0.00784399	0.023569
Foxo3	-0.393381	-0.643068	0.00785229	0.0235761
Prss35	0.288872	-0.759802	0.00785303	0.0235761
Ddx5	-0.56999	-0.914526	0.00788924	0.0236429
Ninl	-0.242457	-0.797264	0.00792941	0.0237447
Myh10	0.134541	-0.574039	0.00796083	0.0238184
Pot1b	-0.304999	-0.946331	0.00796874	0.0238313
Mfap3	0.108092	-0.772906	0.00809372	0.0241357
Appl1	-0.102699	-0.697859	0.00811648	0.0241847
Prpf8	0.79465	-0.759222	0.00816842	0.0242889
Malt1	0.0429542	-0.602247	0.00819924	0.0243489
Smarcc1	-0.0650004	-0.584691	0.00820147	0.0243492
Tph2	-0.423081	-0.691129	0.00824649	0.0244268
Cgn	0.603659	-0.880082	0.0082478	0.0244268
Zfp111	0.0902857	-0.613863	0.00825109	0.0244268
Eml1	-0.707337	-0.585264	0.00826658	0.0244663
Zfp142	-0.653717	-0.969238	0.00830695	0.0245351
Zbtb38	-0.314511	-1.50487	0.00831709	0.024546
Aak1	-0.612273	-0.70707	0.00837733	0.0246602
Efhb	-0.450635	-1.73035	0.00844845	0.0248122
6430573F11Rik	1.24301	-0.983688	0.00845198	0.0248162
Zfp263	-0.454085	-0.993356	0.00845675	0.0248175
Peak1	0.0127788	-1.01056	0.00846132	0.0248189
Slc44a1	-0.30951	-0.571864	0.00847136	0.0248348
Ift81	-0.578853	-1.29954	0.00847634	0.0248431
Wasf2	-0.307352	-0.583788	0.00851451	0.0249201
Wdr47	-0.0608512	-0.763586	0.00854154	0.0249639
Smug1	-0.330272	-0.706738	0.00855228	0.0249819
Sept11	0.0221111	-0.70275	0.0085698	0.0250146
Inpp4a	-0.502309	-0.722678	0.00857945	0.02503
Samd9l	-0.288851	-0.736036	0.00859317	0.0250572
Pde4dip	0.758211	-0.577284	0.00860569	0.0250746
Syne2	0.0366249	-0.853159	0.00863987	0.0251642
Zfp169	0.521093	-0.888538	0.00866327	0.0252167
Socs4	0.1756	-0.568384	0.0086725	0.0252371
Elk4	-0.459316	-0.91943	0.00869758	0.0253037
Akap13	0.189865	-0.955103	0.00872523	0.0253583
Ccdc117	-0.070146	-0.768672	0.00880503	0.0255661
Mettl4	0.281748	-0.642241	0.00880565	0.0255661
Atf6	0.535139	-0.734698	0.0088369	0.0256253
Brd4	0.578708	-0.546973	0.00887241	0.0256807
Zscan18	0.159653	-1.50055	0.00887407	0.0256807
Wdr60	-0.161158	-0.903108	0.0088952	0.0257152
Prdm10	0.508948	-0.671026	0.00893035	0.0257987
Dtna	0.656464	-1.0441	0.00896342	0.0258863
Lnpep	-0.240072	-0.821167	0.00899621	0.0259613
Zfp174	-0.556409	-0.759545	0.00900306	0.025968
Mpdz	0.0898172	-0.667433	0.0090883	0.0261611
Golga3	0.140484	-0.64667	0.0091725	0.0263695
Slu7	-0.28763	-0.969327	0.00920911	0.0264424
Ehf	0.29534	-0.592757	0.00921974	0.0264579
Eif4g3	0.579004	-0.626255	0.00922144	0.0264579
Ddx3x	-0.239162	-0.911071	0.00925299	0.0265152
Zfp266	0.160236	-0.639953	0.00930669	0.0266424
Cttnbp2nl	0.633732	-0.992727	0.00934647	0.0267227
Zfp715	0.173277	-0.885055	0.00936009	0.0267418
Optn	-0.487461	-0.800366	0.0094276	0.0268877
Scaf8	0.243684	-0.725594	0.00947607	0.026999
Rasal2	-0.0452698	-0.574797	0.00952394	0.0270974
Slc4a1ap	-0.621658	-0.675733	0.00954807	0.0271501
Zfp14	-0.0686076	-1.63549	0.00959532	0.0272574
Pum1	0.622533	-0.612438	0.00960185	0.027269
Sash1	-0.0659575	-0.590659	0.00960416	0.027269
D930015E06Rik	0.0971779	-0.742697	0.00961454	0.0272781
Aim1	0.263545	-0.620121	0.0096716	0.0273611
Sec24b	-0.289517	-0.535176	0.00968686	0.0273866
Rlf	0.144146	-0.633916	0.00968866	0.0273866
Hivep2	-0.0129721	-1.02934	0.00971147	0.0274375
Trpm7	0.100035	-0.559431	0.00971608	0.0274438
4931406P16Rik	-0.23956	-0.656644	0.00976618	0.0275429
Spata7	0.64308	-0.624982	0.00976694	0.0275429
Nhlrc3	1.04754	-0.632264	0.00976801	0.0275429
Zfp84	-0.0444946	-0.906575	0.00981041	0.0276216
Dld	-0.595886	-1.0802	0.0098981	0.0278033
Akap9	0.298229	-0.633958	0.00990062	0.0278033
Ispd	0.658535	-0.551235	0.00991562	0.0278296
Usp3	0.500218	-0.590224	0.00998583	0.0279848
Polr2a	0.855034	-1.05589	0.0100086	0.0280279
Clip2	0.481957	-0.537094	0.0100569	0.0281194
Sim1	0.328068	-0.619763	0.0100584	0.0281194
Gsk3b	-0.0672501	-0.712975	0.0101413	0.0283164
Lonrf1	0.0744573	-0.780293	0.0101498	0.0283265
Acot10	-0.469041	-0.789003	0.0101604	0.0283429
Polr1a	0.439399	-0.631433	0.0101691	0.0283457
Jarid2	0.170584	-0.599278	0.0102082	0.0284133
Tnpo1	0.0608187	-0.781468	0.0102542	0.0284926
Cdh3	0.518918	-0.85841	0.0102895	0.0285604
Dnajb4	-0.104029	-1.30253	0.0102928	0.0285604
Ago3	-0.148716	-0.627949	0.0102936	0.0285604
Dpy19l3	0.774251	-0.525163	0.0103206	0.0285871
Bcorl1	0.434162	-0.569571	0.0103757	0.028705
Stxbp4	-0.0836033	-0.877701	0.010613	0.0291432
Spg20	-0.565731	-0.892793	0.0106475	0.0291959
Ston1	-0.0559461	-0.563685	0.0106632	0.0292319
Cnot6l	0.210957	-0.558847	0.0107322	0.0293719
Ezh1	-0.29382	-0.541201	0.0107846	0.029501
Zfp563	-0.0790104	-0.671827	0.0108222	0.0295828
Prkaa1	-0.203023	-0.795166	0.0108288	0.0295938
Nfatc2	-0.0160657	-0.815782	0.0108525	0.0296413
Wdr78	-0.077382	-0.638349	0.0109514	0.0298646
4933427D14Rik	-0.542353	-0.764389	0.0109625	0.0298877
Pof1b	-0.952882	-1.26054	0.0110001	0.0299667
Uggt1	-0.706933	-0.659247	0.0110271	0.0300104
Phf3	0.115369	-0.605448	0.0110305	0.0300104
Zkscan5	0.377556	-0.605461	0.0110311	0.0300104
Kif1b	0.23083	-0.509513	0.0110351	0.0300142
Camsap1	-0.885559	-0.754395	0.0111169	0.0301937
Wdr44	-0.34065	-0.909049	0.011123	0.0301976
Tmem200b	0.582056	-0.894633	0.0111236	0.0301976
Srgap2	0.147665	-0.898068	0.0111545	0.0302742
Pik3ap1	0.177298	-0.614658	0.0111909	0.0303369
Trim44	-0.191052	-0.877345	0.0112024	0.0303552
Tmtc2	-0.00715113	-0.502248	0.0112108	0.0303623
Efr3b	-0.493591	-2.20431	0.0112268	0.0303913
Tmtc3	-0.0755813	-0.768506	0.0112734	0.0304957
Kdm4a	0.284514	-0.808446	0.0112811	0.0305094
Maml2	-0.409099	-0.751916	0.0112923	0.0305324
Rbm6	-0.0607772	-0.784222	0.011361	0.0306529
Rbm47	1.65794	-0.906026	0.0114032	0.0307524
Saxo2	-0.319571	-0.685726	0.0115442	0.0309504
Ubr1	0.0027745	-0.73567	0.011563	0.0309936
Mast4	0.203871	-0.804579	0.0116064	0.031088
Tcf12	0.0417165	-0.57293	0.0117126	0.0313066
Fgf7	-0.61277	-1.26303	0.0117381	0.031338
Zfp451	0.0959345	-0.773705	0.0117511	0.0313515
Susd2	-0.0314113	-2.86392	0.0118069	0.0314484
Pard3	0.0510227	-0.510354	0.0119106	0.0316341
Zfp160	0.0517435	-0.840201	0.0119232	0.0316491
Zfp644	0.300558	-0.501966	0.0119241	0.0316491
Ahcyl2	-0.487149	-1.10705	0.0119557	0.031712
Ccdc114	0.019	-1.40901	0.0119861	0.0317779
Tns3	-0.151209	-0.56389	0.0120045	0.0318192
Emc1	0.277398	-0.483925	0.0120206	0.0318424
Ttc37	-0.0539834	-0.603751	0.0120533	0.0319042
Trim23	-0.19727	-0.852717	0.0121033	0.0320146
Rab11fip1	-0.651309	-0.54781	0.0122278	0.0322889
Serpini1	-0.456884	-0.668279	0.0123176	0.0324612
Zmym5	-0.130736	-0.764818	0.0123306	0.0324653
Zcchc6	0.111183	-0.56232	0.0123333	0.0324653
Prkci	-0.111297	-0.563028	0.0123525	0.032501
Ammecr1	0.352156	-0.740865	0.0124093	0.0325979
Nbr1	-0.164736	-0.738866	0.0124243	0.0326297
Zfp141	0.123568	-0.607049	0.0125037	0.0328008
Xpo5	1.08135	-0.579257	0.0125075	0.0328031
Zfp788	-0.0861319	-0.896355	0.0125403	0.0328717
Akap17b	0.408233	-0.769272	0.0125422	0.0328717
Sfpq	-0.612956	-0.578053	0.0126123	0.0330402
Cspp1	-0.384507	-0.775597	0.0126319	0.0330764
Med23	0.487123	-0.699359	0.0126423	0.0330884
Fnbp1l	-0.0827481	-0.976446	0.0126664	0.033127
Fgfr2	-0.0195044	-0.534259	0.0126901	0.0331681
Ccdc88a	0.304061	-0.803646	0.0127354	0.0332486
Kif6	0.0660155	-1.04252	0.0127587	0.0332867
E330009J07Rik	-0.424224	-1.00429	0.01277	0.0333046
Acsf2	-0.677274	-0.787047	0.0128684	0.0334887
Cdc5l	-0.646544	-0.7471	0.0129511	0.0336734
Itgb1	-0.160205	-1.0646	0.0129744	0.0337187
Zbtb24	0.132952	-0.654931	0.0129912	0.0337546
Pikfyve	0.408799	-0.65609	0.0130503	0.0338393
Tchp	-0.259502	-0.942658	0.0130923	0.0339404
4933430I17Rik	0.233504	-1.41167	0.0131239	0.0339991
Tax1bp1	-0.367203	-0.60339	0.013258	0.0342922
Vegfa	-0.434356	-0.844574	0.0132841	0.0343171
Hectd1	0.225301	-0.525797	0.0133183	0.0343614
Fuca2	-0.738265	-0.543051	0.0133573	0.0344401
Per1	-0.580304	-0.967069	0.0134106	0.0345388
Dnah7a	-0.429566	-1.36299	0.0134669	0.0346603
Ncoa1	0.181736	-0.560438	0.013472	0.0346607
Cdkn2aip	0.202152	-0.67227	0.0134749	0.0346607
Cep295	-0.0436712	-0.749741	0.0134817	0.0346673
Ppargc1a	-0.386551	-0.903022	0.0134859	0.0346702
Arhgap5	0.106633	-0.634974	0.013528	0.0347707
Heatr5b	0.568161	-0.811315	0.013554	0.0348076
Pik3r4	1.5625	-0.570751	0.0135545	0.0348076
Ctnnd1	0.858778	-0.729879	0.0135918	0.0348876
Fmo2	0.711043	-0.796756	0.0136983	0.0350745
Gab1	0.851297	-0.597928	0.0137723	0.035193
Palld	0.248979	-1.00423	0.0139935	0.0356442
Amotl2	-0.791422	-0.746425	0.0139979	0.0356442
Tab3	0.0902022	-0.523206	0.0141416	0.0359214
Fam214a	0.680583	-0.590677	0.0141959	0.0360351
Rprd2	0.285721	-0.502571	0.0141962	0.0360351
Tert	0.0495377	-0.58774	0.0142121	0.0360674
Zfp869	0.0577503	-0.882071	0.0142352	0.0360941
Abcc5	1.17126	-0.646686	0.0142405	0.0360995
Lman1	-0.741433	-0.546278	0.0142725	0.0361567
Zyg11b	0.105662	-0.573884	0.0143362	0.0362519
Ccnt2	-0.290339	-0.863238	0.0143415	0.0362519
2810403A07Rik	-0.341499	-0.541802	0.0143669	0.0362834
Shroom3	0.770044	-0.503971	0.0145105	0.0365894
Il1rap	-0.792757	-1.0708	0.0146634	0.0368857
Zhx1	0.0532377	-0.511825	0.0146817	0.0369236
Golga2	1.89468	-0.607813	0.0147981	0.0371184
Fnbp1	0.108662	-0.644791	0.0148185	0.0371533
Gdap1l1	1.07415	-0.576518	0.0148658	0.037223
Zfp629	0.0997843	-0.574572	0.0148658	0.037223
Taf1a	-0.221708	-1.39566	0.0148997	0.037278
Sp4	0.00140946	-0.768169	0.014931	0.0373426
Map3k2	0.0943402	-0.689359	0.0149331	0.0373426
Ppl	0.147892	-0.554084	0.0149436	0.0373525
Sorbs1	0.415995	-0.844949	0.0150072	0.0374217
Rnmt	-0.440565	-0.779649	0.0150422	0.0374926
Fbxo30	0.100846	-0.743486	0.0151384	0.0376897
Slc6a6	1.07004	-0.65846	0.0154381	0.0383042
Mecp2	-0.643838	-0.808071	0.0154973	0.0384093
Pogz	0.451846	-0.551011	0.015525	0.0384538
Il20rb	-0.722048	-0.697309	0.0155283	0.0384538
Fam89a	0.30732	-1.42626	0.0155286	0.0384538
Arhgef2	0.0290223	-0.536646	0.0155662	0.0384833
Mettl14	-0.371717	-0.713014	0.0155742	0.0384833
Msn	0.649411	-1.13865	0.0156354	0.0385962
Son	0.4215	-0.563066	0.0157625	0.0388314
Slc30a7	0.346812	-0.487067	0.0157741	0.0388514
2810474O19Rik	0.026911	-1.08147	0.015796	0.0388926
Hk2	1.60632	-0.911876	0.0158541	0.0389771
Espnl	-0.0999192	-1.99899	0.0158609	0.0389771
Zfp68	0.157598	-0.528527	0.0158818	0.0390078
Gltscr1	0.0564354	-0.575582	0.0159254	0.0390981
AI182371	-0.214199	-1.69943	0.0159331	0.0390997
Zfp507	0.404476	-0.548855	0.0159363	0.0390997
Six4	0.235933	-1.10289	0.0159771	0.0391823
Cbl	-0.601181	-0.910559	0.016007	0.0392058
Dgke	0.0935097	-0.587893	0.0160353	0.0392669
Rc3h1	-0.00674965	-1.16938	0.0160739	0.0393528
Atxn2	0.899088	-0.455698	0.0162005	0.0395867
Rad54l2	-0.629283	-0.734778	0.0162171	0.0396188
Fgr	0.120509	-0.889299	0.0164091	0.0399684
Mbd5	-0.254825	-0.727074	0.0164591	0.0400561
Slc23a2	0.0416067	-0.492897	0.0164929	0.0401298
Foxj3	-0.0184355	-0.498879	0.0165559	0.0402121
Zfp958	-0.253113	-0.52284	0.0165792	0.0402378
Rasa2	0.0642863	-0.486206	0.016632	0.0403283
Fam168a	0.819801	-0.675027	0.01675	0.0405115
Gpatch2	-0.00448097	-0.565383	0.0168689	0.040742
Diaph1	0.883243	-0.599194	0.0168691	0.040742
Nfatc4	0.620318	-1.63457	0.0169238	0.0408569
Ulbp1	0.341567	-0.797994	0.016932	0.040868
Jmy	-0.111579	-0.932409	0.0169567	0.0409191
Igf2r	0.126923	-0.447438	0.017016	0.0410506
Dync1li2	0.081171	-0.478777	0.0170184	0.0410506
Cyb5d2	0.396769	-0.494509	0.0170438	0.0410947
Frem2	1.72716	-2.23098	0.0170669	0.0411333
Frs2	0.00664647	-0.5547	0.0171137	0.0412024
Rnf219	-0.0668856	-0.594246	0.0171574	0.0412726
Irs2	1.16661	-1.08343	0.0171698	0.0412776
Egr3	-0.710705	-3.33813	0.0171832	0.0413002
Zfp518a	0.0683984	-0.569381	0.0172167	0.0413402
Rbpj	0.121146	-0.593321	0.017433	0.0417605
Zfp941	0.167855	-0.920063	0.0174848	0.0418582
Ankrd17	0.0145803	-0.872646	0.0175195	0.0419161
Dnajc16	0.578063	-0.578172	0.0175657	0.0419729
Pbrm1	0.21225	-0.730187	0.0177311	0.0422534
Cnot2	-0.33312	-0.920049	0.0178832	0.0425362
Spag5	1.51649	-1.49867	0.0179002	0.0425618
Zfp148	0.0665801	-0.498831	0.0179014	0.0425618
Ctsc	-0.582936	-0.642052	0.017972	0.0426786
Twist1	0.777919	-1.23237	0.0180122	0.0427454
Zfp729a	0.253389	-0.622628	0.0180239	0.0427465
Plcg1	-0.618436	-0.584038	0.0180421	0.042772
Amot	0.790183	-1.3578	0.0182844	0.0431942
Ankrd26	0.0790237	-0.521828	0.0184526	0.0435108
Fyco1	0.598617	-0.54422	0.0184603	0.0435201
Zfp608	0.355256	-0.51183	0.0184781	0.0435283
Arid4b	-0.222037	-1.32174	0.0185817	0.0437253
Stk36	1.14269	-0.455125	0.018603	0.0437484
Fktn	-0.0105253	-0.740062	0.0186375	0.0437845
Zfp809	-0.0446347	-0.71577	0.0186584	0.0438246
Mtrr	1.48604	-0.63398	0.0187384	0.0439585
Pram1	-0.543662	-1.32154	0.0187527	0.0439829
Iqgap3	1.14467	-0.638514	0.0187671	0.0440075
Drc1	1.36552	-0.770712	0.0187708	0.0440075
Rassf10	0.925309	-0.571691	0.018912	0.0442841
Lig4	-0.304786	-0.659469	0.0190102	0.0444684
Ccdc191	-0.314123	-1.08152	0.0191118	0.0446605
Lrch1	-0.387077	-0.524185	0.0191772	0.0447618
Dock11	-0.184107	-1.27288	0.0191984	0.0447715
Smg7	0.159762	-0.503883	0.0192705	0.044894
Wipf2	0.609095	-0.491647	0.0193672	0.0450917
Tbc1d1	0.12237	-0.448478	0.0193766	0.0451043
Fras1	0.195331	-0.939111	0.0194362	0.0452156
Uba6	-0.491094	-0.958337	0.0194621	0.0452573
Phip	0.192989	-0.508412	0.019499	0.045317
Nhlrc1	-0.905249	-0.559467	0.0195075	0.045317
Bclaf1	-0.35628	-1.07612	0.0195313	0.0453629
Prkab2	0.685099	-0.56647	0.0197089	0.0457014
Rrbp1	-0.388957	-0.576035	0.01972	0.0457132
Gab3	0.120754	-0.866958	0.0198402	0.0459407
Tagap	-0.130254	-0.497114	0.0198902	0.0460379
Zmym2	0.0251104	-0.497733	0.0198957	0.0460411
Rnf111	0.257334	-0.437986	0.019908	0.0460603
Matr3	-0.149989	-0.661311	0.0199875	0.046235
Caprin1	-0.121005	-0.460759	0.0200044	0.046246
Fan1	0.601954	-0.707341	0.0201615	0.0465153
Pnisr	-0.682649	-1.12588	0.0202832	0.0467135
Amer2	0.472946	-3.49325	0.0202842	0.0467135
Prdm2	0.0360135	-0.482435	0.02029	0.0467175
Shank2	-0.401346	-0.471943	0.0203217	0.0467634
Zfp780b	0.136095	-0.629065	0.0203221	0.0467634
Zfp472	0.258883	-0.474292	0.0203398	0.0467852
Cep120	0.0866225	-0.715808	0.0204133	0.0468883
Dennd4c	-0.153823	-0.642641	0.0204719	0.0469853
Ubxn7	0.194361	-0.549459	0.0207455	0.0474895
Phf14	-0.364628	-0.534965	0.0207801	0.0475401
Zfc3h1	0.191328	-0.80307	0.020812	0.0475846
Ube4a	-0.312858	-0.44903	0.0208485	0.0476489
Atxn2l	-0.178664	-0.47876	0.0209623	0.0478422
Tacc2	0.0998015	-0.456254	0.021009	0.0479296
Tjp2	0.150131	-0.562759	0.0210791	0.0480659
Stat2	-0.0789806	-1.2896	0.0211043	0.0480991
Canx	-0.79895	-0.746137	0.0211188	0.0481156
Vps8	-0.029464	-0.490437	0.0211789	0.0482021
Zfp108	0.196486	-1.2581	0.0212541	0.0483444
Zfp638	-0.278737	-0.976776	0.0212781	0.0483892
Zbed6	-0.256637	-1.32371	0.0213761	0.0485408
Papolg	-0.313689	-1.39456	0.0213898	0.0485408
Fzd5	-0.12247	-0.497636	0.0213913	0.0485408
Elmsan1	-0.00400085	-0.465524	0.0215294	0.0488239
Dnttip2	-0.310438	-0.754077	0.0215332	0.0488239
Zfp790	0.23561	-0.577764	0.0215547	0.0488534
Klk10	0.657136	-0.556659	0.0216273	0.0489952
Wrn	-0.0781415	-0.737737	0.0216675	0.0490605
Serpine1	-0.164776	-0.964268	0.0219127	0.0494982
Ice2	-0.899559	-1.06045	0.022216	0.0500663
Zfp712	-0.123847	-0.882344	0.0222372	0.0500808
Slc4a7	0.046272	-0.47966	0.0222407	0.0500808
Adnp	0.113435	-0.425615	0.0222479	0.0500874
2810021J22Rik	0.39785	-0.578442	0.0222655	0.0501171
Kif27	-0.109482	-0.513687	0.0222917	0.0501562
Ddhd1	-0.665638	-0.493463	0.0224308	0.0503703
Asap1	-0.181597	-0.752494	0.0224378	0.0503761
Nepro	-0.0304601	-0.432313	0.0224604	0.050417
Blzf1	0.11413	-0.851134	0.0226408	0.0507921
Smg6	0.188066	-0.567975	0.0226749	0.0508585
Bgn	0.590288	-0.61109	0.0227837	0.0510527
Taok1	0.165486	-0.46146	0.0228425	0.0511543
Tbc1d23	0.119261	-0.430919	0.0229058	0.0512561
Atp2a2	0.947023	-0.771987	0.0229366	0.0512948
Pja2	-0.14465	-0.958348	0.0230253	0.0514324
Sytl5	0.101371	-0.827514	0.023132	0.0515806
Mkl2	-0.232711	-0.513429	0.0231759	0.0516584
Usp11	-0.556813	-0.641318	0.0231875	0.0516743
Ubr5	0.174394	-0.482191	0.0232639	0.0518042
Poli	0.197253	-0.430774	0.0232927	0.0518379
Mpp5	0.175578	-1.07068	0.0235178	0.0521869
Phactr2	-0.700802	-0.842401	0.0235562	0.0522517
Zfp729b	0.107863	-0.603077	0.0236038	0.0523371
Cstf2t	0.0277082	-0.834216	0.0236149	0.0523516
Trim21	0.0630519	-1.18844	0.0236948	0.052488
Ddx42	-0.623362	-0.917854	0.0238533	0.0527849
Il15ra	0.686343	-0.742044	0.0240733	0.0532255
Kdm6a	0.0922593	-0.775855	0.024198	0.0534218
Wdr75	-0.552902	-0.510538	0.0242003	0.0534218
Tchh	0.08879	-0.576585	0.0243029	0.0536172
Phf20l1	0.114463	-0.431901	0.0243712	0.0537399
Dip2c	-0.115138	-0.47668	0.0243856	0.0537582
Fam21	-0.211091	-0.488184	0.0244767	0.0539207
Dlg1	-0.188842	-0.798547	0.0247082	0.0543752
Fem1b	-0.174651	-0.462677	0.024758	0.0544429
Nes	0.600211	-0.907211	0.0249722	0.0548244
Ifit1bl1	-0.159011	-0.621754	0.0252008	0.0552892
Mtm1	-0.420774	-0.721886	0.0253396	0.0554979
Strn	0.117986	-0.512966	0.0253762	0.0555463
Erbb2ip	0.135902	-0.481294	0.0255375	0.0558567
Bptf	0.226713	-0.584027	0.0255659	0.0558973
Fv1	1.06539	-0.941672	0.0256783	0.0560614
Fam83c	-0.130332	-2.58402	0.0256887	0.0560695
Taf1	0.163507	-0.516851	0.0257447	0.0561489
Trim14	-0.747228	-0.441075	0.0258347	0.0562915
Capn13	-0.175485	-1.37402	0.026186	0.0569485
Acap2	0.0908361	-0.449255	0.0262988	0.0571396
Zfp526	0.267072	-0.497452	0.026326	0.0571825
Med13	0.178413	-0.504636	0.0264471	0.0573964
Zfp334	0.242538	-0.520643	0.0264722	0.05744
Zfp354c	1.04951	-0.855971	0.0264981	0.0574745
Zfp114	0.725359	-0.707862	0.0265437	0.0575515
Pcm1	0.100589	-0.851147	0.0265574	0.0575703
Morc2a	0.601303	-0.572544	0.0266101	0.0576627
Gpc6	-0.859378	-0.435008	0.0266259	0.0576752
Rora	0.139033	-0.833227	0.0266795	0.0577695
Arih1	0.102382	-0.516746	0.0267519	0.0578824
Catsper2	0.589251	-0.749584	0.0268842	0.0581027
Rabl3	-0.177507	-0.453853	0.0269144	0.0581241
Inpp5f	0.0559803	-0.500186	0.0270414	0.0583503
Ptpn21	-0.483518	-0.404463	0.027058	0.0583606
Adprm	-0.398433	-0.496398	0.0270688	0.0583606
Plekhg3	0.91899	-0.428672	0.0270699	0.0583606
Neo1	-0.156261	-0.459948	0.0270792	0.0583606
Dcaf7	0.601153	-0.466696	0.0270817	0.0583606
Zfp109	0.0985953	-0.8861	0.0273199	0.0587038
Wdr35	-0.534795	-0.764422	0.0273368	0.0587175
Nvl	-0.0931729	-0.426827	0.0273744	0.0587848
Crot	-0.296404	-1.23758	0.0275024	0.0589958
Mkrn3	0.455047	-0.836838	0.0275046	0.0589958
Wsb1	-0.0299492	-1.05274	0.0275172	0.0589958
Mpzl3	1.06584	-0.446242	0.0276086	0.0591325
Mvp	-0.267524	-0.453373	0.0278282	0.0594934
Larp4	0.175759	-0.617594	0.0278791	0.0595559
Zbtb37	0.659185	-0.576687	0.0279006	0.0595734
Dlc1	0.772945	-0.453393	0.0279757	0.0597066
Nfatc1	1.53822	-0.43275	0.028075	0.0598737
Cep131	-0.0390143	-0.659473	0.0281036	0.0599237
Mtus1	0.131847	-0.441531	0.0281411	0.0599661
Inadl	0.077168	-0.566991	0.0285101	0.0605873
Tbck	0.0500085	-0.528236	0.0285706	0.0606595
Sec31b	0.665663	-0.843346	0.0285776	0.0606632
Irgm2	0.744149	-0.837985	0.0286531	0.0608086
Rnd3	-0.0229147	-1.08614	0.028678	0.0608313
Itgae	-0.35903	-1.02636	0.0288959	0.0612366
Lysmd3	0.160169	-0.536669	0.028928	0.0612934
Rb1cc1	-0.0997452	-0.605352	0.0290416	0.0614884
Trp53bp2	-0.194417	-0.705988	0.029077	0.0615408
Zc3hav1	0.363006	-0.490807	0.029245	0.0618619
Ddx50	0.0159373	-0.467447	0.0292954	0.0619341
Folr2	0.19381	-2.30832	0.0293083	0.06195
Spata5	-0.446075	-0.428161	0.0293425	0.0619994
Mtss1	0.489047	-0.775051	0.0298108	0.0628381
G3bp2	-0.516255	-0.827117	0.0299155	0.0630009
Helz	1.14552	-1.26222	0.0300619	0.0632509
Rbm12b1	-0.0916365	-0.883405	0.0301208	0.0633515
Magi3	0.115177	-0.470563	0.0302837	0.0636591
Far1	-0.0542467	-0.868477	0.0304413	0.0639083
Chm	0.00588531	-0.385869	0.0305235	0.0640456
Ttll4	-0.138415	-0.408804	0.0306001	0.0641594
Klhl28	0.287589	-1.00271	0.0306567	0.0642544
Spats2l	-0.736253	-1.2186	0.0309769	0.0648089
Zfp292	0.0169029	-0.885747	0.0311042	0.0650138
Olfml2a	0.169053	-1.1379	0.031228	0.0652168
5730455P16Rik	0.545182	-0.417967	0.0312656	0.0652797
Safb2	-0.822102	-0.643212	0.031363	0.0653996
Ift140	0.613218	-0.602045	0.0313913	0.0654347
Zfp354a	0.237046	-1.31576	0.0318343	0.0662015
Gcc2	-0.109537	-0.455759	0.031973	0.0664175
Tbc1d32	-0.252597	-0.732467	0.0320188	0.0664764
Ttll5	0.233921	-0.432575	0.0320585	0.0665343
Tet2	0.104847	-0.569821	0.0322647	0.0669021
Fam126b	0.164719	-0.472921	0.0327466	0.0677785
Rbbp8nl	1.45253	-0.704948	0.0329923	0.068175
Prom1	-0.388685	-1.19567	0.0332514	0.0685877
Bod1l	0.253534	-0.618379	0.0334363	0.0688699
Usp54	-0.00435852	-0.548881	0.0336175	0.0691127
Gk5	-0.444593	-0.650632	0.0338116	0.0693932
Plxna2	0.0418815	-0.468196	0.0338983	0.0695089
Hnrnph1	-0.420183	-0.686245	0.0340342	0.0697624
Lrba	0.169044	-0.566104	0.0343953	0.0703766
Sall2	0.751963	-0.521653	0.0346006	0.0707461
Plxdc2	-0.11505	-0.66807	0.0346989	0.0708897
Zfp418	0.349722	-0.523447	0.034831	0.0711105
Edrf1	-0.254641	-0.617685	0.0348434	0.0711156
Cenpj	-0.127868	-0.570202	0.0349146	0.0712085
Zfp248	0.299579	-0.47006	0.0354184	0.0720483
Zfp26	0.195183	-0.495576	0.0356351	0.0723419
Fam135a	0.128359	-0.370157	0.0356902	0.0724221
Paxbp1	-0.377671	-0.590531	0.0360504	0.0730626
Zfp512	-0.11257	-0.664861	0.0361399	0.0731875
Ppp1r12a	-0.149722	-0.613808	0.0363832	0.0736283
Map3k1	0.243942	-0.427331	0.0365038	0.0738461
Gem	-0.866384	-0.822057	0.0366349	0.0740405
Ccdc14	0.965946	-0.502908	0.0366451	0.0740405
Mum1l1	0.534272	-2.02967	0.0367208	0.074128
Cnnm3	0.728078	-0.436689	0.0368628	0.0743884
Plekha5	-0.0318063	-0.439809	0.0370863	0.0747604
Zfp964	0.0923871	-1.143	0.0371286	0.0748192
Baz1a	0.208048	-0.548193	0.0371432	0.0748354
March7	-0.191037	-1.17492	0.0373471	0.0751802
Kdm6b	-0.338906	-0.381671	0.0374895	0.0754157
Capn5	0.214718	-0.481605	0.0376377	0.0756306
Shroom4	0.354215	-0.93989	0.0377736	0.0757855
Tle3	-0.269289	-0.395	0.0378586	0.0759161
Rnf152	-0.806953	-0.7486	0.0379859	0.0761047
Kbtbd7	-0.147509	-0.585318	0.0393118	0.0782272
Pcyox1	0.381549	-0.557302	0.0393617	0.0782993
Zfx	0.256573	-0.381889	0.0394098	0.0783541
Dcaf5	-0.317165	-0.468055	0.0394433	0.0783935
Cep95	-0.696033	-0.400378	0.0394842	0.0784477
Sbno1	0.14581	-0.392613	0.0395355	0.0785087
Pde7a	0.0492056	-0.37867	0.0396072	0.0785965
Ttc27	-0.825166	-0.415421	0.0397061	0.0787382
Ppig	-0.181782	-0.501652	0.0397892	0.0788234
Prpf4b	-0.246171	-0.574351	0.0397933	0.0788234
Plekha6	0.708805	-0.427734	0.0398042	0.0788234
Emilin1	0.35608	-1.00532	0.0399048	0.0789695
Ift172	1.13097	-0.497833	0.0399639	0.0790126
Cyp46a1	-0.261849	-0.921528	0.0399656	0.0790126
Fhdc1	0.399419	-0.483644	0.0400462	0.0791385
Shtn1	-0.0610757	-0.389795	0.0406016	0.0800149
Exph5	-0.0201882	-0.643942	0.0408424	0.0803926
Vmn2r29	1.38858	-0.701879	0.0408574	0.0804083
Cfap57	-0.271181	-0.624559	0.0411572	0.0808455
Foxk1	-0.902258	-0.411834	0.0413351	0.0811532
Lmo7	0.224083	-0.716798	0.0415397	0.0814571
Cog3	0.165709	-0.378007	0.0416262	0.0815709
Tmem106b	-0.574481	-0.470068	0.041808	0.0818786
Tbc1d5	0.72801	-0.510942	0.0421142	0.0823438
Ireb2	0.186017	-0.362953	0.0421629	0.0824251
4921507P07Rik	0.990424	-0.476975	0.0422056	0.0824877
Abcc4	-0.389441	-0.402721	0.0423633	0.0827179
Sirt1	-0.300824	-0.777765	0.0423857	0.0827475
Myo7a	0.950963	-0.618328	0.0426493	0.0831486
Nfrkb	-0.945398	-0.572301	0.0426612	0.0831577
Heatr6	-0.364378	-0.39481	0.0428038	0.0833888
Ipo7	0.0294116	-0.455449	0.0429549	0.0835737
Rmi1	0.084778	-0.359667	0.0430324	0.0836961
Nfkb1	0.722376	-0.423523	0.0430659	0.0837469
Chd9	-0.203963	-0.940566	0.0430793	0.0837509
Prpf38b	-0.515644	-0.770254	0.0433798	0.0842144
Heatr1	0.627302	-0.759464	0.0435086	0.0844358
Il18bp	0.238924	-0.62225	0.0435492	0.084486
Col23a1	0.194509	-1.42774	0.0437925	0.0848572
Gltscr1l	-0.484017	-0.563635	0.0438	0.0848575
Qrich1	1.52258	-0.405966	0.0438755	0.0849749
Htra1	0.653363	-0.887567	0.0443055	0.0855761
Bbs12	0.0817057	-0.46513	0.0443332	0.0856151
Zkscan3	-0.0479331	-0.855991	0.0444779	0.0858801
Ncoa6	-0.558915	-0.494828	0.044624	0.086104
Dmxl2	0.667358	-0.59531	0.0446892	0.0862155
Zfp82	-0.0649236	-1.08365	0.0450007	0.0867141
Ankef1	-0.253679	-2.31992	0.045193	0.0869822
Csnk1g1	0.336562	-0.43783	0.0454798	0.0874311
Zfp112	0.614361	-0.45639	0.0454942	0.0874441
Kpna4	-0.18848	-0.791621	0.0455858	0.0875796
Tagap1	0.404038	-0.382082	0.0456589	0.0876872
Lrrfip1	0.0227986	-0.50117	0.0457193	0.087759
Iqce	-0.466155	-0.450203	0.0459261	0.0880925
Zfp609	-0.555991	-0.395475	0.0459401	0.0880942
Zmym6	-0.271064	-0.658818	0.0460417	0.0882003
Proser1	1.30598	-0.558917	0.0460928	0.0882835
Prrc2b	-0.509244	-0.460661	0.0465845	0.0890899
Mtif2	-0.675699	-0.711519	0.0471265	0.0898874
Wdr7	0.0950517	-0.372547	0.0471997	0.0899971
Eif2ak4	-0.0651001	-0.397976	0.04754	0.0905403
Ptpn23	0.179306	-0.739605	0.0477153	0.0908138
Btn1a1	0.103827	-3.17708	0.0479557	0.0911342
Vps13b	0.502035	-0.422882	0.0481926	0.0914637
Casc3	-0.163197	-0.424592	0.0483412	0.0917
Emsy	-0.0475125	-0.411416	0.0485614	0.0920262
Slc36a4	-0.44996	-0.569031	0.0485915	0.0920681
Ano6	0.547406	-0.395776	0.0487676	0.0922948
Rbm12b2	-0.0844954	-0.684015	0.0490438	0.0927161
Dennd3	1.65201	-0.558161	0.0490469	0.0927161
Rlim	0.165924	-0.41479	0.0490552	0.0927165
Gns	0.767444	-0.384679	0.0496469	0.0936361
Lrp4	-0.0215827	-0.520222	0.0499711	0.0940902
Zfp189	0.583617	-0.961733	0.0501651	0.0944091
Kat2b	-0.0139334	-0.408981	0.0504896	0.094926
Fmn1	0.0186164	-0.556876	0.0508427	0.0955115
Ppfibp1	0.108178	-0.447366	0.0508762	0.0955432
Dcp1a	0.120562	-0.430185	0.0511759	0.0960744
Dip2a	-0.694286	-0.347703	0.0513344	0.0962457
Zfp949	0.275161	-0.683787	0.051488	0.0964864
Nhs	0.627063	-1.01873	0.0517372	0.0969057
Ammecr1l	0.787291	-0.407904	0.0520441	0.0973531
Cdon	-0.919586	-0.351986	0.0525629	0.0980353
Zfp143	-0.163444	-0.449105	0.0530273	0.0987083
Pfkfb3	-0.0909923	-0.924412	0.0531935	0.0989533
Sec24a	0.262002	-0.421274	0.0532044	0.0989576
Arid4a	-0.00503781	-0.693403	0.0533467	0.09919
Fzd7	0.523578	-0.460785	0.0534214	0.0992645
Epb41l1	0.620704	-0.3585	0.0534387	0.0992805
Gm10778	0.191306	-0.457365	0.0537859	0.099796
Rsrp1	-0.496905	-0.62467	0.0538045	0.0998075
Snx19	0.273009	-0.337723	0.0538538	0.0998534
Erbb3	0.0607657	-0.386996	0.0539505	0.0999932
Golga4	0.0591642	-0.588601	0.0539621	0.0999932
Dzip1l	0.483225	-0.386394	0.0539908	0.100014
Vps41	0.142903	-0.430305	0.0541133	0.100225
Rasa1	0.154391	-0.330447	0.0541449	0.100251
Tec	0.207706	-0.508112	0.0543762	0.100598
Igf1r	-0.506443	-0.364588	0.0545598	0.100872
Tcaf1	0.867877	-0.757703	0.0547076	0.10108
Chd1	0.0805003	-0.41164	0.0548482	0.101291
Slc10a5	0.2298	-0.669182	0.0548967	0.101364
Kdm7a	0.178744	-0.413644	0.0549536	0.101453
Yme1l1	-0.754542	-1.04549	0.0551214	0.10173
Ahdc1	0.713762	-0.378894	0.0551455	0.101758
Cntnap1	0.418048	-0.404313	0.055215	0.10182
Arhgap21	-0.500746	-0.587961	0.055451	0.102157
Zfp994	-0.225941	-0.582931	0.0558495	0.102759
Eea1	-0.177952	-0.354383	0.0562123	0.10326
Rreb1	-0.177352	-0.49486	0.0568054	0.104249
Senp7	0.062622	-0.524778	0.0569789	0.104484
Igfbp5	-0.174038	-0.417972	0.0571071	0.104686
Nipbl	0.327123	-0.568507	0.057184	0.104801
Ccser2	0.0819058	-0.452554	0.0572161	0.104818
Cep135	-0.114887	-0.382032	0.0572689	0.104865
Map10	-0.331906	-0.617645	0.0576757	0.105458
Pgm2l1	0.197239	-0.426785	0.0578788	0.105812
Fnip1	0.0948542	-0.433253	0.0582392	0.106301
Ddx21	-0.100259	-0.3873	0.0584338	0.106609
Ttc13	-0.358319	-0.440146	0.0585363	0.106742
Mfsd4a	0.615214	-0.429494	0.0586821	0.106956
Rgs11	0.38508	-1.12582	0.0588335	0.107181
Zmpste24	-0.270529	-0.624046	0.0595531	0.108268
Taok3	0.510708	-0.35945	0.0599827	0.10898
Srp72	-0.366193	-0.3468	0.0604074	0.109682
Klhl20	0.159924	-0.662745	0.0604968	0.109809
Kdm3a	-0.573749	-0.75924	0.0605364	0.109864
Tanc1	0.0266928	-0.461626	0.0606088	0.109924
Champ1	0.69045	-0.413395	0.0606174	0.109924
Rbm27	-0.248728	-0.567692	0.0609361	0.110344
Gtf3c3	-0.0429449	-0.327443	0.0609703	0.110389
Fam179b	0.193422	-0.333739	0.0610511	0.110459
Ctnnb1	-0.154743	-0.974318	0.0611193	0.110536
D630039A03Rik	0.471359	-0.323107	0.0613319	0.110846
Tcf7l2	-0.551091	-0.405072	0.0615024	0.111089
Ncl	-0.0182376	-0.422628	0.0624509	0.112359
Cep350	0.132046	-0.39308	0.0625674	0.112498
Rhebl1	-0.521143	-0.434148	0.0631787	0.113259
Adap2	-0.00825089	-0.46932	0.0638051	0.114221
Vldlr	-0.0682713	-0.337158	0.0639353	0.114418
Zfp78	-0.229936	-0.646663	0.0640817	0.114608
Chordc1	-0.671143	-0.516619	0.0642706	0.114874
Ubr2	0.299985	-0.490109	0.0644367	0.115135
Zfp61	0.595835	-0.433331	0.0645174	0.115243
Tapt1	-0.312106	-0.339624	0.0647757	0.115669
Mtx3	-0.167922	-0.380692	0.0649505	0.115945
2410089E03Rik	-0.345015	-0.387713	0.064978	0.115976
Dock4	0.344764	-0.37632	0.0650158	0.116025
Dusp11	-0.280918	-0.344328	0.0651661	0.116257
Zfp433	0.0493621	-0.576354	0.0652432	0.116376
Pnpla7	0.317031	-0.437198	0.0652896	0.116418
Aqp3	0.110728	-0.620708	0.0654724	0.116604
Scyl2	-0.0998757	-0.571395	0.0655879	0.116773
Ythdc1	-0.273296	-0.620236	0.0657395	0.116959
Agk	-0.7638	-0.457467	0.0657436	0.116959
Fasn	1.07178	-0.645686	0.0659994	0.117287
Zfp963	-0.00719007	-0.584721	0.066345	0.117791
Rbbp6	0.141981	-0.439865	0.0665046	0.118033
Tcf4	-0.238659	-0.437197	0.0665843	0.118124
Reln	0.140572	-0.410708	0.0667605	0.118325
Ythdf2	-0.123393	-0.58521	0.0669558	0.118544
Usp36	0.891453	-0.350453	0.0669656	0.118544
Mansc1	-0.615334	-0.839269	0.0669926	0.118573
Ep300	0.154967	-0.44769	0.0670603	0.118675
Upf2	0.141833	-0.481741	0.0671186	0.118704
Npm2	0.31992	-1.11568	0.0675762	0.119293
Rif1	0.164678	-0.450147	0.0679855	0.119941
Kif16b	-0.0851887	-0.459963	0.0681952	0.120177
Gls	-0.298283	-0.475458	0.0682061	0.120177
Ccdc171	0.0441647	-0.887212	0.0684124	0.120472
Nt5dc3	0.80038	-0.405272	0.0684586	0.120534
Zfp382	-0.405413	-0.72351	0.0687566	0.120985
Ggcx	-0.20659	-0.404969	0.0688178	0.121074
Kat6a	-0.186369	-0.527987	0.0689838	0.121315
Smad2	-0.29945	-0.336255	0.0690935	0.121447
Mynn	-0.0326485	-0.370692	0.0694243	0.12186
Helz2	0.66965	-0.541932	0.0694781	0.121936
Nr6a1	-0.164564	-0.315738	0.0697081	0.122302
Ocrl	-0.181351	-0.311568	0.0697618	0.122358
Usp28	-0.154268	-0.482435	0.0699094	0.122542
Med12	0.213771	-0.491727	0.0701609	0.12287
Sel1l	-0.124161	-0.402957	0.0708463	0.123711
Pik3r3	0.317211	-0.560844	0.0713861	0.124558
Creb1	-0.0171073	-0.371434	0.0714006	0.124563
Rabgap1	0.0772038	-0.411071	0.0714213	0.124563
Eps15l1	-0.523932	-0.372391	0.0714743	0.124636
Csnk1a1	0.1195	-0.398887	0.0717201	0.124942
Gigyf1	0.701645	-0.359534	0.071753	0.124951
Trip12	-0.0755534	-0.788063	0.0718428	0.125014
Cpne5	0.839551	-0.461088	0.0725689	0.12597
Slc7a1	-0.14406	-0.362595	0.0728833	0.126343
Hdlbp	-0.319153	-0.440826	0.0730759	0.126619
Osbpl11	0.117182	-0.354898	0.0731479	0.126685
Tanc2	-0.0751346	-0.635254	0.0737605	0.127554
Cltc	-0.127065	-0.747905	0.0739609	0.127824
Flna	1.29755	-0.413403	0.0739808	0.127839
Cdh6	0.822607	-1.36786	0.0740277	0.127881
Numa1	-0.476269	-0.381486	0.0741369	0.128051
Snapc4	0.585013	-0.319396	0.0742885	0.128254
Ddx24	0.238283	-0.397386	0.0746145	0.12874
Ino80	0.023997	-0.298075	0.0746363	0.128758
Ripk2	0.419732	-0.391684	0.07507	0.12935
N4bp2	-0.426449	-0.408622	0.0752714	0.129619
Usp8	0.00481554	-0.400951	0.0756029	0.130053
Spink2	0.462445	-2.08787	0.0758874	0.130402
Stxbp3	-0.0542254	-0.334073	0.0764112	0.131064
Dcaf6	0.25484	-0.31408	0.0764204	0.131064
Pld1	0.311349	-0.38378	0.0766004	0.131276
Gprin2	-0.0764753	-1.39768	0.0767401	0.131397
Nsun6	-0.201692	-0.797503	0.0773013	0.132141
Fubp1	-0.671591	-0.434014	0.0774799	0.132426
Ccdc15	-0.568388	-0.49079	0.0777526	0.132783
Ric8b	-0.121818	-0.477817	0.0777581	0.132783
Snx4	0.17198	-0.349468	0.0784239	0.133641
Cdc14a	0.247887	-0.320204	0.0791349	0.134532
Frmd4b	0.679163	-0.462365	0.079211	0.134621
Akap8	-0.304852	-0.438365	0.0797736	0.135379
Cwc27	-0.522152	-0.602259	0.0803123	0.136089
Fam120c	0.00922106	-0.384175	0.0807231	0.136724
Als2cr12	0.936017	-0.544224	0.0811383	0.137346
Ap4e1	0.125747	-0.32219	0.0812952	0.137571
Mphosph10	-0.521343	-0.363557	0.0820162	0.138627
8030462N17Rik	0.489072	-0.340202	0.082253	0.138966
Supt20	-0.384994	-0.562624	0.0832457	0.140291
Alg10b	-0.339707	-0.359519	0.0833516	0.140408
Zfp74	0.545132	-0.540882	0.0834115	0.140467
Acsl4	0.049606	-0.569204	0.0840624	0.141397
Eif2ak2	-0.0545088	-0.504838	0.0844896	0.141948
Pipox	0.417646	-0.566022	0.0846945	0.142167
Clasp2	0.19539	-0.432372	0.0852734	0.143034
Patl1	0.0630513	-0.326606	0.0854635	0.143311
Ccdc89	0.402038	-0.639932	0.0859338	0.14391
Lca5	0.0690816	-0.343614	0.0860181	0.143998
Xrn2	-0.685391	-0.490038	0.0863113	0.144373
Napepld	0.143311	-0.359963	0.0863393	0.144399
Pla2g4a	-0.248689	-0.875496	0.0863522	0.1444
Zfp770	0.229522	-0.33148	0.0868776	0.145066
Hyou1	0.444099	-0.430255	0.0870245	0.145259
Macc1	0.0165722	-0.411409	0.0870347	0.145259
Dync1li1	-0.558275	-0.338066	0.0870438	0.145259
Col14a1	0.174994	-1.10861	0.0870641	0.145272
Mak	0.115106	-0.475479	0.087544	0.145839
Purb	-0.0990499	-0.640259	0.0878227	0.146218
Prpf6	-0.738172	-0.545612	0.0880904	0.146578
Mfn1	-0.0292262	-0.366532	0.0883859	0.147027
Myo6	-0.44785	-0.510843	0.0884173	0.147037
Zfp654	0.00690303	-0.367307	0.0885327	0.147207
Mbtd1	0.0979454	-0.343911	0.0886124	0.147304
Chd6	0.114683	-0.634869	0.088631	0.147307
Atrn	-0.713272	-0.286406	0.0891046	0.147879
Zfp566	0.484824	-0.649765	0.0893288	0.148187
Rasl11b	-0.113503	-0.672521	0.0895248	0.148431
Mut	-0.548987	-0.801996	0.0895735	0.148485
