# Supplementary material for: eIF4A supports an oncogenic translation program in pancreatic ductal adenocarcinoma
Source: Nat Commun. 2019 Nov 13;10:5151. doi: 10.1038/s41467-019-13086-5 (PMC6853918; doi:10.1038/s41467-019-13086-5)
Supplement: Supplementary file 8 — Source Data [file 41467_2019_13086_MOESM8_ESM.xlsx]

## Sheet: Fig. 1b
[Agonist] M	KP					N
1e-07	142413	151068	130239	125838	122153	76570	118064	189390	164581	135226
5e-08	86600	86233	109208	73288	75892	155138	232754	218433	280903	209926
2.5e-08	66045	89790	57281	72298	72224	395666	576273	418073	537145	351202
1.25e-08	207817	198099	177966	220524	184054	739186	721950	661516	724316	698297
6.25e-09	351019	443156	395868	403917	298524	703505	733392	752956	703725	765626
3.125e-09	733869	696445	769403	637569	629648	717036	715771	549778	590740	624166
1.56e-09	898762	779378	839537	803104	847092	636763	787336	584212	640191	668300
7.8e-10	857690	813299	797035	900907	768505	575301	716871	575136	657739	705467
3.9e-10	896726	932188	767680	780588	921131	766433	647966	567985	611093	511713
1e-12	866674	916492	787097	846468	818433	766433	647966	567985	611093	511713

## Sheet: Fig. 1d
Relative tumor growth
Vehicle	CR131b
2.29	2.62
2.26	2.29
3.5	1.85
3.5	2.72
2.82	1.65
4.77	1.39
3.8	1.59
1.65
3.12
2.87
4.77

## Sheet: Fig. 1e
CC3
Vehicle	CR131b
8	4
11	49
11	20
6	4
5	7
9	4
1	30
8	44
6	28
4	46
19	17
4	46
11	8
31	66
5	26
0	67
2	3
0	7
1	4
1	10
1	61
6	4
4	66
7	44
6	9
9	6
12	11
12	10
9	65
4	16
3	12
4	36
3	88
3	16
9	21
8	17
11	6
1	5
9	11
4	14
1	37
2	9
1	5
1	8
1	6
3	18
0	62
1	37
2	17
1	53
3	102
5	78
2	22
6	22
1	21
2	14
1	11
3	40
1	19
4	42
1	24
3	31
4	9
	14
	5
	8
	10
	4
	8
	5
	10

## Sheet: Fig. 1f
Days survived	Veh	CR131b
20	1
13	1
15	1
27		1
27		1
28		1
9		1
46		1
41		1
18	1
14		1
16	1
25		1
29		1
11	1
23		1
17	1
5	1
12		1
13		1
45		1
16		1
36	1
19	1
8	1
32		1
29		1
30	1
24		1

## Sheet: Fig. 3b
	N		KP		Human PDA
	N DMSO	N 100nM CR131b	KP DMSO	KP 100nM CR131b	DMSO	100 nM CR131b
NADP+	0.0622764	0.0569097	0.169107	0.0946754	0.018527	0.009166
	0.059408	0.052746	0.175281	0.0975528	0.012134	0.008589
	0.0583324	0.0553843	0.172281	0.0975528	0.011894	0.008674
	0.0679545	0.0535788	0.17281	0.0955942	0.012107	0.00864
					0.011468	0.008793
NADPH	0.0432702	0.0394223	0.0551925	0.0373488	0.015757	0.003677
	0.0381918	0.0360914	0.0537788	0.0390439	0.011441	0.003846
	0.0440459	0.0399749	0.0511341	0.041786	0.00983	0.003677
	0.0412981	0.0425451	0.0477873	0.0411378	0.011561	0.004066
					0.012666	0.004625
Ratio	1.43925	1.44359	2.5349	3.06395	1.17583	2.49309
	1.55552	1.46146	2.49854	3.2593	1.06057	2.23354
	1.32435	1.38547	2.33458	3.36919	1.21002	2.35939
	1.64546	1.25934	2.32375	3.61622	1.04725	2.12474
					0.905374	1.90092

## Sheet: Fig. 3c, 3d
		hM1					hFNA2					hFNA3
Oxidized	DMSO	22590*	77725	76827	79375	96666	82547	70281	67750	69676	75782	135758	129578	123454	126755	127782
	10nM CR131b	22993*	64945	65440	62286	76772	89240	81832	75305	77157	77927	125820	124903	127488	139076	142340
	100nM CR131b	89130	84381	79284	90615	104202	80934	67934	62800	77762	79760	130642	132824	128845	146319	124518
Total	DMSO	901897	881746	885725	921351	909030	909781	861558	787739	821202	851346	1161127	1244647	1195635	1110044	1099391
	10nM CR131b	698004	681483	703321	710692	704806	942566	923863	942144	938844	939687	1042275	1069522	1113033	1099226	1106450
	100nM CR131b	607224	592445	583296	596424	596186	598753	566005	551942	574880	568334	763187	708419	731357	722537	735189
Reduced	DMSO	879307	804021	808898	841976	812364	827234	791277	719989	751526	775564	1025369	1115069	1072181	983289	971609
	10nM CR131b	675011	616538	637881	648406	628034	853326	842031	866839	861687	861760	916455	944619	985545	960150	964110
	100nM CR131b	518094	508064	504012	505809	491984	517819	498071	489142	497118	488574	632545	575595	602512	576218	610671
Ratio	DMSO	77.8492253*	20.6889	21.0576	21.2151	16.8076	20.0427	22.5175	21.2543	21.572	20.4683	15.1058	17.2108	17.3697	15.5148	15.2073
	10nM CR131b	58.7144783*	18.9865	19.4951	20.8203	16.361	19.1243	20.5795	23.0221	22.3359	22.1171	14.5677	15.1256	15.461	13.8076	13.5466
	100nM CR131b	11.6256	12.0421	12.7141	11.1639	9.44289	12.7961	14.6634	15.5778	12.7856	12.2511	9.68364	8.66703	9.35251	7.87619	9.80856

## Sheet: Fig. 3g
NQO1		hFNA2			hFNA3			hM1
	5hr DMSO	1	0.76	1.315	1	0.836	1.196	1	0.888	1.126
	5hr 10nM CR	0.602	0.545	0.665	0.815	0.672	0.987	0.872	0.754	1.009
	5hr 100nM CR	0.325	0.267	0.395	0.807	0.727	0.895	1.039	0.671	1.608
	24hr DMSO	0.498	0.404	0.614	0.751	0.684	0.825	1.216	1.027	1.441
	24hr 10nM CR	1.179	0.931	1.494	1.456	1.239	1.712	3.4	2.832	4.082
	24hr 100nM CR	2.093	1.509	2.904	6.622	5.328	8.229	4.382	3.675	5.226
HMOX1		hT1			hFNA3			hM1
	5hr DMSO	1	0.688	1.454	1	0.835	1.197	1	0.897	1.114
	5hr 10nM CR	0.566	0.522	0.613	1.198	0.952	1.507	1.166	0.961	1.415
	5hr 100nM CR	0.813	0.678	0.975	0.915	0.82	1.021	1.222	0.806	1.853
	24hr DMSO	1.188	1.084	1.301	0.863	0.793	0.94	1.45	1.237	1.698
	24hr 10nM CR	6.66	5.534	8.013	2.459	2.013	3.005	2.58	2.355	2.826
	24hr 100nM CR	2.908	2.707	3.124	17.548	14.264	21.59	12.855	11.305	14.618

## Sheet: Fig. 3h
[Agonist], M	KP					KPn
1e-12	496078	452322	508714	534288	494414	506241	527946	522567	539711	518894
1.25e-10	536671	598080	635340	578871	513054	624474	586328	555635	522719	538814
2.5e-10	518876	605113	634415	552336	531882	495888	571316	543791	483750	512596
5e-10	568343	572686	529958	560437	521084	522026	487487	596756	535267	533425
1.5e-09	463520	532779	505192	548474	513080	486073	454793	515025	538943	431678
5e-09	543734	609561	486217	514154	487920	281601	326333	313350	303540	323273
1.6e-08	264493	307886	226358	282618	256181	234380	250562	252633	244898	168635
5e-08	22043	47218	29325	40317	36533	28400	24250	17355	31304	26445
1.6e-07	1960	2357	1839	2445	2267	3096	5021	3980	3586	3614
5e-07	907	1118	1347	1108	1381	2311	3022	1860	1726	1999

## Sheet: Fig. 3i
	[Agonist] M	CR only					CR +100uM BSO
100	1e-07	449060	439342	447776	448968	469449	370290	376671	374837	409290	422180
50	5e-08	494514	505827	518241	490169	476325	440882	429826	448803	454707	482981
25	2.5e-08	440314	498346	493469	470311	468532	437325	458668	511035	516205	532469
12.5	1.25e-08	772117	817131	790709	776297	767918	717256	688891	713736	729761	732695
6.25	6.25e-09	1149943	1204326	1289716	1257812	1313754	1099739	1183735	1287369	1287699	1209735
3.13	3.13e-09	1219233	1308070	1371731	1360143	1402609	1160797	1274736	1416801	1246388	1311224
1.56	1.56e-09	1284233	1282235	1445294	1426830	1375747	1157662	1240026	1477932	1269602	1336490
0.78	7.81e-10	1252549	1311609	1427564	1389810	1421385	1190006	1209094	1204271	1232783	1141472
0.39	3.91e-10	1270408	1278238	1358200	1292961	1382751	1138978	1285004	1187531	1180215	1128563
0	1e-12	1201484	1250771	1332218	1324480	1276129	1120166	1138721	1168737	1154930	1114151

## Sheet: Fig. 3j
	[Agonist] M	CR-31			CR-31_1mM NAC
100	1e-07	157210	166763	180790	185979	180680	169404
50	5e-08	176481	157540	212639	190838	180863	174171
25	2.5e-08	222926	183064	208422	201088	193808	202830
12.5	1.25e-08	393008	362314	378339	342493	370235	294233
6.25	6.25e-09	813556	825529	853858	760584	766690	745053
3.13	3.13e-09	1070824	1049811	1002028	928264	997720	971316
1.56	1.56e-09	1103718	1052103	1062555	1048803	1093945	988148
0.78	7.81e-10	1094330	1104012	1129517	1152143	1090022	958463
0.39	3.91e-10	1089985	1067762	1118644	1170424	1085474	988680
DMSO	1e-12	1043907	1028890	1102655	1115215	1006722	873403

[truncated: 69 more sheets: Fig. 4c, Fig. 4d, Fig. 4e, Fig. 4f, Fig. 4g, Fig. 4h, Fig. 5a, Fig. 5b , Fig. 5c , Fig. 5d , Fig. 5f , Fig. 5g , Fig. 5h , Fig. 5i , Fig. 6a, Fig. 6b, Fig. 6c-e, Fig. 6f, Fig. 6g, Fig. 6h …]
